# Supplementary material for: Developing OCHROdb, a comprehensive quality checked database of open chromatin regions from sequencing data
Source: Sci Rep. 2023 May 18;13:8106. doi: 10.1038/s41598-022-26791-x (PMC10195780; doi:10.1038/s41598-022-26791-x)
Supplement: Supplementary file 2 — Supplementary Table S1. [file 41598_2022_26791_MOESM2_ESM.xlsx]

## Sheet: Table-Metadata
File accession	Biosample term name	Biosample type	Project	Assembly	File download URL
ENCFF203HVV	placenta	tissue	ENCODE	GRCh38	https://www.encodeproject.org/files/ENCFF203HVV/@@download/ENCFF203HVV.bed.gz
ENCFF919NRH	placenta	tissue	ENCODE	GRCh38	https://www.encodeproject.org/files/ENCFF919NRH/@@download/ENCFF919NRH.bed.gz
ENCFF821JSB	thyroid gland	tissue	ENCODE	GRCh38	https://www.encodeproject.org/files/ENCFF821JSB/@@download/ENCFF821JSB.bed.gz
ENCFF261LFF	thyroid gland	tissue	ENCODE	GRCh38	https://www.encodeproject.org/files/ENCFF261LFF/@@download/ENCFF261LFF.bed.gz
ENCFF031MPR	retina	tissue	ENCODE	GRCh38	https://www.encodeproject.org/files/ENCFF031MPR/@@download/ENCFF031MPR.bed.gz
ENCFF462KLG	testis	tissue	ENCODE	GRCh38	https://www.encodeproject.org/files/ENCFF462KLG/@@download/ENCFF462KLG.bed.gz
ENCFF581KCL	embryonic facial prominence	tissue	ENCODE	GRCh38	https://www.encodeproject.org/files/ENCFF581KCL/@@download/ENCFF581KCL.bed.gz
ENCFF716GVK	embryonic facial prominence	tissue	ENCODE	GRCh38	https://www.encodeproject.org/files/ENCFF716GVK/@@download/ENCFF716GVK.bed.gz
ENCFF789TZB	heart left ventricle	tissue	ENCODE	GRCh38	https://www.encodeproject.org/files/ENCFF789TZB/@@download/ENCFF789TZB.bed.gz
ENCFF121KYV	heart left ventricle	tissue	ENCODE	GRCh38	https://www.encodeproject.org/files/ENCFF121KYV/@@download/ENCFF121KYV.bed.gz
ENCFF833KFZ	SW480	immortalized cell line	ENCODE	hg19	https://www.encodeproject.org/files/ENCFF833KFZ/@@download/ENCFF833KFZ.bed.gz
ENCFF939BUZ	SW480	immortalized cell line	ENCODE	GRCh38	https://www.encodeproject.org/files/ENCFF939BUZ/@@download/ENCFF939BUZ.bed.gz
ENCFF919GOB	SW480	immortalized cell line	ENCODE	GRCh38	https://www.encodeproject.org/files/ENCFF919GOB/@@download/ENCFF919GOB.bed.gz
ENCFF689QYS	hematopoietic multipotent progenitor cell	in vitro differentiated cells	ENCODE	GRCh38	https://www.encodeproject.org/files/ENCFF689QYS/@@download/ENCFF689QYS.bed.gz
ENCFF407IBA	hematopoietic multipotent progenitor cell	in vitro differentiated cells	ENCODE	GRCh38	https://www.encodeproject.org/files/ENCFF407IBA/@@download/ENCFF407IBA.bed.gz
ENCFF535WLR	hepatocyte	in vitro differentiated cells	ENCODE	GRCh38	https://www.encodeproject.org/files/ENCFF535WLR/@@download/ENCFF535WLR.bed.gz
ENCFF776NMW	superior temporal gyrus	tissue	ENCODE	GRCh38	https://www.encodeproject.org/files/ENCFF776NMW/@@download/ENCFF776NMW.bed.gz
ENCFF399OBI	skin fibroblast	primary cell	Roadmap	GRCh38	https://www.encodeproject.org/files/ENCFF399OBI/@@download/ENCFF399OBI.bed.gz
ENCFF863CNC	left renal cortex interstitium	tissue	Roadmap	GRCh38	https://www.encodeproject.org/files/ENCFF863CNC/@@download/ENCFF863CNC.bed.gz
ENCFF683CID	placenta	tissue	Roadmap	GRCh38	https://www.encodeproject.org/files/ENCFF683CID/@@download/ENCFF683CID.bed.gz
ENCFF701RGI	common myeloid progenitor, CD34-positive	primary cell	Roadmap	GRCh38	https://www.encodeproject.org/files/ENCFF701RGI/@@download/ENCFF701RGI.bed.gz
ENCFF492MCV	muscle of arm	tissue	Roadmap	GRCh38	https://www.encodeproject.org/files/ENCFF492MCV/@@download/ENCFF492MCV.bed.gz
ENCFF291MQR	lung	tissue	Roadmap	GRCh38	https://www.encodeproject.org/files/ENCFF291MQR/@@download/ENCFF291MQR.bed.gz
ENCFF351STM	renal pelvis	tissue	Roadmap	GRCh38	https://www.encodeproject.org/files/ENCFF351STM/@@download/ENCFF351STM.bed.gz
ENCFF276EBZ	CD4-positive helper T cell	primary cell	Roadmap	GRCh38	https://www.encodeproject.org/files/ENCFF276EBZ/@@download/ENCFF276EBZ.bed.gz
ENCFF934EAN	muscle of arm	tissue	Roadmap	GRCh38	https://www.encodeproject.org/files/ENCFF934EAN/@@download/ENCFF934EAN.bed.gz
ENCFF807DWK	large intestine	tissue	Roadmap	hg19	https://www.encodeproject.org/files/ENCFF807DWK/@@download/ENCFF807DWK.bed.gz
ENCFF316VYS	large intestine	tissue	Roadmap	GRCh38	https://www.encodeproject.org/files/ENCFF316VYS/@@download/ENCFF316VYS.bed.gz
ENCFF900JRB	common myeloid progenitor, CD34-positive	primary cell	Roadmap	GRCh38	https://www.encodeproject.org/files/ENCFF900JRB/@@download/ENCFF900JRB.bed.gz
ENCFF740XLE	common myeloid progenitor, CD34-positive	primary cell	Roadmap	GRCh38	https://www.encodeproject.org/files/ENCFF740XLE/@@download/ENCFF740XLE.bed.gz
ENCFF585AJG	iPS DF 19.11	induced pluripotent stem cell line	Roadmap	GRCh38	https://www.encodeproject.org/files/ENCFF585AJG/@@download/ENCFF585AJG.bed.gz
ENCFF337KZM	right kidney	tissue	Roadmap	GRCh38	https://www.encodeproject.org/files/ENCFF337KZM/@@download/ENCFF337KZM.bed.gz
ENCFF944LHE	B cell	primary cell	Roadmap	GRCh38	https://www.encodeproject.org/files/ENCFF944LHE/@@download/ENCFF944LHE.bed.gz
ENCFF058TRU	foreskin fibroblast	primary cell	Roadmap	GRCh38	https://www.encodeproject.org/files/ENCFF058TRU/@@download/ENCFF058TRU.bed.gz
ENCFF415JJI	brain	tissue	Roadmap	GRCh38	https://www.encodeproject.org/files/ENCFF415JJI/@@download/ENCFF415JJI.bed.gz
ENCFF678IKQ	brain	tissue	Roadmap	GRCh38	https://www.encodeproject.org/files/ENCFF678IKQ/@@download/ENCFF678IKQ.bed.gz
ENCFF726MBT	muscle of leg	tissue	Roadmap	hg19	https://www.encodeproject.org/files/ENCFF726MBT/@@download/ENCFF726MBT.bed.gz
ENCFF809SXS	muscle of leg	tissue	Roadmap	GRCh38	https://www.encodeproject.org/files/ENCFF809SXS/@@download/ENCFF809SXS.bed.gz
ENCFF550IUR	G401	immortalized cell line	ENCODE	hg19	https://www.encodeproject.org/files/ENCFF550IUR/@@download/ENCFF550IUR.bed.gz
ENCFF207AEZ	G401	immortalized cell line	ENCODE	GRCh38	https://www.encodeproject.org/files/ENCFF207AEZ/@@download/ENCFF207AEZ.bed.gz
ENCFF957IHO	G401	immortalized cell line	ENCODE	GRCh38	https://www.encodeproject.org/files/ENCFF957IHO/@@download/ENCFF957IHO.bed.gz
ENCFF071BRM	cardiac mesoderm	in vitro differentiated cells	ENCODE	hg19	https://www.encodeproject.org/files/ENCFF071BRM/@@download/ENCFF071BRM.bed.gz
ENCFF974KRN	cardiac mesoderm	in vitro differentiated cells	ENCODE	GRCh38	https://www.encodeproject.org/files/ENCFF974KRN/@@download/ENCFF974KRN.bed.gz
ENCFF259DDX	cardiac mesoderm	in vitro differentiated cells	ENCODE	GRCh38	https://www.encodeproject.org/files/ENCFF259DDX/@@download/ENCFF259DDX.bed.gz
ENCFF433PDK	right kidney	tissue	Roadmap	GRCh38	https://www.encodeproject.org/files/ENCFF433PDK/@@download/ENCFF433PDK.bed.gz
ENCFF979SJD	muscle of trunk	tissue	Roadmap	GRCh38	https://www.encodeproject.org/files/ENCFF979SJD/@@download/ENCFF979SJD.bed.gz
ENCFF498MDZ	kidney	tissue	Roadmap	GRCh38	https://www.encodeproject.org/files/ENCFF498MDZ/@@download/ENCFF498MDZ.bed.gz
ENCFF060JZA	forelimb muscle	tissue	Roadmap	GRCh38	https://www.encodeproject.org/files/ENCFF060JZA/@@download/ENCFF060JZA.bed.gz
ENCFF342IEP	muscle of back	tissue	Roadmap	GRCh38	https://www.encodeproject.org/files/ENCFF342IEP/@@download/ENCFF342IEP.bed.gz
ENCFF921FAL	stomach	tissue	Roadmap	GRCh38	https://www.encodeproject.org/files/ENCFF921FAL/@@download/ENCFF921FAL.bed.gz
ENCFF526VCU	adrenal gland	tissue	Roadmap	GRCh38	https://www.encodeproject.org/files/ENCFF526VCU/@@download/ENCFF526VCU.bed.gz
ENCFF385RNI	spinal cord	tissue	Roadmap	GRCh38	https://www.encodeproject.org/files/ENCFF385RNI/@@download/ENCFF385RNI.bed.gz
ENCFF143QFM	renal cortex interstitium	tissue	Roadmap	GRCh38	https://www.encodeproject.org/files/ENCFF143QFM/@@download/ENCFF143QFM.bed.gz
ENCFF719SHZ	heart	tissue	Roadmap	GRCh38	https://www.encodeproject.org/files/ENCFF719SHZ/@@download/ENCFF719SHZ.bed.gz
ENCFF249GZW	placenta	tissue	Roadmap	GRCh38	https://www.encodeproject.org/files/ENCFF249GZW/@@download/ENCFF249GZW.bed.gz
ENCFF867HJE	trophoblast cell	in vitro differentiated cells	Roadmap	GRCh38	https://www.encodeproject.org/files/ENCFF867HJE/@@download/ENCFF867HJE.bed.gz
ENCFF188WWY	medulla oblongata	tissue	ENCODE	GRCh38	https://www.encodeproject.org/files/ENCFF188WWY/@@download/ENCFF188WWY.bed.gz
ENCFF155LWC	medulla oblongata	tissue	ENCODE	GRCh38	https://www.encodeproject.org/files/ENCFF155LWC/@@download/ENCFF155LWC.bed.gz
ENCFF371RXZ	brain	tissue	Roadmap	GRCh38	https://www.encodeproject.org/files/ENCFF371RXZ/@@download/ENCFF371RXZ.bed.gz
ENCFF543KDP	muscle of leg	tissue	Roadmap	GRCh38	https://www.encodeproject.org/files/ENCFF543KDP/@@download/ENCFF543KDP.bed.gz
ENCFF320SPV	RPMI8226	immortalized cell line	ENCODE	hg19	https://www.encodeproject.org/files/ENCFF320SPV/@@download/ENCFF320SPV.bed.gz
ENCFF572BGY	RPMI8226	immortalized cell line	ENCODE	GRCh38	https://www.encodeproject.org/files/ENCFF572BGY/@@download/ENCFF572BGY.bed.gz
ENCFF143DHY	RPMI8226	immortalized cell line	ENCODE	GRCh38	https://www.encodeproject.org/files/ENCFF143DHY/@@download/ENCFF143DHY.bed.gz
ENCFF747BVJ	heart	tissue	Roadmap	GRCh38	https://www.encodeproject.org/files/ENCFF747BVJ/@@download/ENCFF747BVJ.bed.gz
ENCFF451HYJ	brain	tissue	ENCODE	GRCh38	https://www.encodeproject.org/files/ENCFF451HYJ/@@download/ENCFF451HYJ.bed.gz
ENCFF836JKO	brain	tissue	ENCODE	GRCh38	https://www.encodeproject.org/files/ENCFF836JKO/@@download/ENCFF836JKO.bed.gz
ENCFF522CKK	right kidney	tissue	Roadmap	GRCh38	https://www.encodeproject.org/files/ENCFF522CKK/@@download/ENCFF522CKK.bed.gz
ENCFF116PRN	left kidney	tissue	Roadmap	GRCh38	https://www.encodeproject.org/files/ENCFF116PRN/@@download/ENCFF116PRN.bed.gz
ENCFF716KMR	small intestine	tissue	Roadmap	GRCh38	https://www.encodeproject.org/files/ENCFF716KMR/@@download/ENCFF716KMR.bed.gz
ENCFF327DJR	renal pelvis	tissue	Roadmap	GRCh38	https://www.encodeproject.org/files/ENCFF327DJR/@@download/ENCFF327DJR.bed.gz
ENCFF924FPB	muscle of leg	tissue	Roadmap	GRCh38	https://www.encodeproject.org/files/ENCFF924FPB/@@download/ENCFF924FPB.bed.gz
ENCFF762SWA	muscle of arm	tissue	Roadmap	GRCh38	https://www.encodeproject.org/files/ENCFF762SWA/@@download/ENCFF762SWA.bed.gz
ENCFF857PAY	muscle of leg	tissue	Roadmap	GRCh38	https://www.encodeproject.org/files/ENCFF857PAY/@@download/ENCFF857PAY.bed.gz
ENCFF355LDD	B cell	primary cell	Roadmap	GRCh38	https://www.encodeproject.org/files/ENCFF355LDD/@@download/ENCFF355LDD.bed.gz
ENCFF682LFV	placenta	tissue	Roadmap	GRCh38	https://www.encodeproject.org/files/ENCFF682LFV/@@download/ENCFF682LFV.bed.gz
ENCFF438XUQ	renal pelvis	tissue	Roadmap	GRCh38	https://www.encodeproject.org/files/ENCFF438XUQ/@@download/ENCFF438XUQ.bed.gz
ENCFF574WIN	left kidney	tissue	Roadmap	GRCh38	https://www.encodeproject.org/files/ENCFF574WIN/@@download/ENCFF574WIN.bed.gz
ENCFF736PAW	T-cell	primary cell	Roadmap	GRCh38	https://www.encodeproject.org/files/ENCFF736PAW/@@download/ENCFF736PAW.bed.gz
ENCFF816CNZ	right kidney	tissue	Roadmap	GRCh38	https://www.encodeproject.org/files/ENCFF816CNZ/@@download/ENCFF816CNZ.bed.gz
ENCFF971VCD	renal cortex interstitium	tissue	Roadmap	GRCh38	https://www.encodeproject.org/files/ENCFF971VCD/@@download/ENCFF971VCD.bed.gz
ENCFF419TZO	muscle of leg	tissue	Roadmap	GRCh38	https://www.encodeproject.org/files/ENCFF419TZO/@@download/ENCFF419TZO.bed.gz
ENCFF179NOL	heart	tissue	Roadmap	GRCh38	https://www.encodeproject.org/files/ENCFF179NOL/@@download/ENCFF179NOL.bed.gz
ENCFF987DJP	kidney	tissue	Roadmap	GRCh38	https://www.encodeproject.org/files/ENCFF987DJP/@@download/ENCFF987DJP.bed.gz
ENCFF197KHQ	kidney	tissue	Roadmap	GRCh38	https://www.encodeproject.org/files/ENCFF197KHQ/@@download/ENCFF197KHQ.bed.gz
ENCFF202OJH	EL	immortalized cell line	ENCODE	GRCh38	https://www.encodeproject.org/files/ENCFF202OJH/@@download/ENCFF202OJH.bed.gz
ENCFF417AAC	EL	immortalized cell line	ENCODE	GRCh38	https://www.encodeproject.org/files/ENCFF417AAC/@@download/ENCFF417AAC.bed.gz
ENCFF516NFM	mammary epithelial cell	primary cell	ENCODE	hg19	https://www.encodeproject.org/files/ENCFF516NFM/@@download/ENCFF516NFM.bed.gz
ENCFF568PXP	mammary epithelial cell	primary cell	ENCODE	GRCh38	https://www.encodeproject.org/files/ENCFF568PXP/@@download/ENCFF568PXP.bed.gz
ENCFF405PWW	mammary epithelial cell	primary cell	ENCODE	GRCh38	https://www.encodeproject.org/files/ENCFF405PWW/@@download/ENCFF405PWW.bed.gz
ENCFF355SRP	left lung	tissue	Roadmap	GRCh38	https://www.encodeproject.org/files/ENCFF355SRP/@@download/ENCFF355SRP.bed.gz
ENCFF165LZK	muscle of arm	tissue	Roadmap	GRCh38	https://www.encodeproject.org/files/ENCFF165LZK/@@download/ENCFF165LZK.bed.gz
ENCFF980YON	thymus	tissue	Roadmap	GRCh38	https://www.encodeproject.org/files/ENCFF980YON/@@download/ENCFF980YON.bed.gz
ENCFF062FOP	CD8-positive, alpha-beta T cell	primary cell	Roadmap	GRCh38	https://www.encodeproject.org/files/ENCFF062FOP/@@download/ENCFF062FOP.bed.gz
ENCFF106PMZ	spinal cord	tissue	Roadmap	GRCh38	https://www.encodeproject.org/files/ENCFF106PMZ/@@download/ENCFF106PMZ.bed.gz
ENCFF410MHQ	T-cell	primary cell	Roadmap	GRCh38	https://www.encodeproject.org/files/ENCFF410MHQ/@@download/ENCFF410MHQ.bed.gz
ENCFF614QQR	CD8-positive, alpha-beta T cell	primary cell	Roadmap	GRCh38	https://www.encodeproject.org/files/ENCFF614QQR/@@download/ENCFF614QQR.bed.gz
ENCFF057CCO	small intestine	tissue	Roadmap	GRCh38	https://www.encodeproject.org/files/ENCFF057CCO/@@download/ENCFF057CCO.bed.gz
ENCFF474QSW	lung	tissue	Roadmap	GRCh38	https://www.encodeproject.org/files/ENCFF474QSW/@@download/ENCFF474QSW.bed.gz
ENCFF638UOX	iPS DF 6.9	induced pluripotent stem cell line	Roadmap	GRCh38	https://www.encodeproject.org/files/ENCFF638UOX/@@download/ENCFF638UOX.bed.gz
ENCFF810WAZ	muscle of arm	tissue	Roadmap	GRCh38	https://www.encodeproject.org/files/ENCFF810WAZ/@@download/ENCFF810WAZ.bed.gz
ENCFF009MPE	left kidney	tissue	Roadmap	GRCh38	https://www.encodeproject.org/files/ENCFF009MPE/@@download/ENCFF009MPE.bed.gz
ENCFF412SKC	spinal cord	tissue	Roadmap	GRCh38	https://www.encodeproject.org/files/ENCFF412SKC/@@download/ENCFF412SKC.bed.gz
ENCFF296UGM	dermis blood vessel endothelial cell	primary cell	ENCODE	GRCh38	https://www.encodeproject.org/files/ENCFF296UGM/@@download/ENCFF296UGM.bed.gz
ENCFF919ZKZ	dermis blood vessel endothelial cell	primary cell	ENCODE	GRCh38	https://www.encodeproject.org/files/ENCFF919ZKZ/@@download/ENCFF919ZKZ.bed.gz
ENCFF567LWS	K562	immortalized cell line	ENCODE	GRCh38	https://www.encodeproject.org/files/ENCFF567LWS/@@download/ENCFF567LWS.bed.gz
ENCFF422QRZ	K562	immortalized cell line	ENCODE	GRCh38	https://www.encodeproject.org/files/ENCFF422QRZ/@@download/ENCFF422QRZ.bed.gz
ENCFF357RAP	muscle of back	tissue	Roadmap	GRCh38	https://www.encodeproject.org/files/ENCFF357RAP/@@download/ENCFF357RAP.bed.gz
ENCFF711OGS	small intestine	tissue	Roadmap	GRCh38	https://www.encodeproject.org/files/ENCFF711OGS/@@download/ENCFF711OGS.bed.gz
ENCFF766MRS	left lung	tissue	Roadmap	GRCh38	https://www.encodeproject.org/files/ENCFF766MRS/@@download/ENCFF766MRS.bed.gz
ENCFF531MCH	left kidney	tissue	Roadmap	GRCh38	https://www.encodeproject.org/files/ENCFF531MCH/@@download/ENCFF531MCH.bed.gz
ENCFF050NEM	adrenal gland	tissue	Roadmap	GRCh38	https://www.encodeproject.org/files/ENCFF050NEM/@@download/ENCFF050NEM.bed.gz
ENCFF131SCF	T-cell	primary cell	Roadmap	GRCh38	https://www.encodeproject.org/files/ENCFF131SCF/@@download/ENCFF131SCF.bed.gz
ENCFF064SMJ	stomach	tissue	Roadmap	GRCh38	https://www.encodeproject.org/files/ENCFF064SMJ/@@download/ENCFF064SMJ.bed.gz
ENCFF698LRC	brain	tissue	Roadmap	GRCh38	https://www.encodeproject.org/files/ENCFF698LRC/@@download/ENCFF698LRC.bed.gz
ENCFF214ZLL	muscle of back	tissue	Roadmap	GRCh38	https://www.encodeproject.org/files/ENCFF214ZLL/@@download/ENCFF214ZLL.bed.gz
ENCFF968IOH	skin fibroblast	primary cell	Roadmap	GRCh38	https://www.encodeproject.org/files/ENCFF968IOH/@@download/ENCFF968IOH.bed.gz
ENCFF696SPY	fibroblast of skin of abdomen	primary cell	Roadmap	GRCh38	https://www.encodeproject.org/files/ENCFF696SPY/@@download/ENCFF696SPY.bed.gz
ENCFF617MXO	common myeloid progenitor, CD34-positive	primary cell	Roadmap	GRCh38	https://www.encodeproject.org/files/ENCFF617MXO/@@download/ENCFF617MXO.bed.gz
ENCFF848SAN	kidney	tissue	Roadmap	GRCh38	https://www.encodeproject.org/files/ENCFF848SAN/@@download/ENCFF848SAN.bed.gz
ENCFF393CNI	left kidney	tissue	ENCODE	GRCh38	https://www.encodeproject.org/files/ENCFF393CNI/@@download/ENCFF393CNI.bed.gz
ENCFF005KDI	left kidney	tissue	ENCODE	GRCh38	https://www.encodeproject.org/files/ENCFF005KDI/@@download/ENCFF005KDI.bed.gz
ENCFF371YZR	SJCRH30	immortalized cell line	ENCODE	GRCh38	https://www.encodeproject.org/files/ENCFF371YZR/@@download/ENCFF371YZR.bed.gz
ENCFF995OBT	left renal pelvis	tissue	Roadmap	GRCh38	https://www.encodeproject.org/files/ENCFF995OBT/@@download/ENCFF995OBT.bed.gz
ENCFF510AYV	thymus	tissue	Roadmap	GRCh38	https://www.encodeproject.org/files/ENCFF510AYV/@@download/ENCFF510AYV.bed.gz
ENCFF329GDP	lung	tissue	Roadmap	GRCh38	https://www.encodeproject.org/files/ENCFF329GDP/@@download/ENCFF329GDP.bed.gz
ENCFF544CVM	left lung	tissue	Roadmap	GRCh38	https://www.encodeproject.org/files/ENCFF544CVM/@@download/ENCFF544CVM.bed.gz
ENCFF602DIZ	left renal cortex interstitium	tissue	Roadmap	GRCh38	https://www.encodeproject.org/files/ENCFF602DIZ/@@download/ENCFF602DIZ.bed.gz
ENCFF504INS	muscle of back	tissue	Roadmap	GRCh38	https://www.encodeproject.org/files/ENCFF504INS/@@download/ENCFF504INS.bed.gz
ENCFF155DZV	renal pelvis	tissue	Roadmap	GRCh38	https://www.encodeproject.org/files/ENCFF155DZV/@@download/ENCFF155DZV.bed.gz
ENCFF820TAI	brain	tissue	Roadmap	GRCh38	https://www.encodeproject.org/files/ENCFF820TAI/@@download/ENCFF820TAI.bed.gz
ENCFF419STH	skin fibroblast	primary cell	Roadmap	GRCh38	https://www.encodeproject.org/files/ENCFF419STH/@@download/ENCFF419STH.bed.gz
ENCFF908BGP	muscle of arm	tissue	Roadmap	GRCh38	https://www.encodeproject.org/files/ENCFF908BGP/@@download/ENCFF908BGP.bed.gz
ENCFF610OWH	left lung	tissue	Roadmap	GRCh38	https://www.encodeproject.org/files/ENCFF610OWH/@@download/ENCFF610OWH.bed.gz
ENCFF711GHU	small intestine	tissue	Roadmap	GRCh38	https://www.encodeproject.org/files/ENCFF711GHU/@@download/ENCFF711GHU.bed.gz
ENCFF851CRN	heart	tissue	Roadmap	GRCh38	https://www.encodeproject.org/files/ENCFF851CRN/@@download/ENCFF851CRN.bed.gz
ENCFF429OVG	left lung	tissue	Roadmap	GRCh38	https://www.encodeproject.org/files/ENCFF429OVG/@@download/ENCFF429OVG.bed.gz
ENCFF200HLO	stomach	tissue	Roadmap	GRCh38	https://www.encodeproject.org/files/ENCFF200HLO/@@download/ENCFF200HLO.bed.gz
ENCFF247ZAZ	heart	tissue	Roadmap	GRCh38	https://www.encodeproject.org/files/ENCFF247ZAZ/@@download/ENCFF247ZAZ.bed.gz
ENCFF751IVM	muscle of leg	tissue	Roadmap	GRCh38	https://www.encodeproject.org/files/ENCFF751IVM/@@download/ENCFF751IVM.bed.gz
ENCFF231LPY	SJCRH30	immortalized cell line	ENCODE	GRCh38	https://www.encodeproject.org/files/ENCFF231LPY/@@download/ENCFF231LPY.bed.gz
ENCFF205VWQ	SJCRH30	immortalized cell line	ENCODE	GRCh38	https://www.encodeproject.org/files/ENCFF205VWQ/@@download/ENCFF205VWQ.bed.gz
ENCFF488ZLH	stomach	tissue	Roadmap	GRCh38	https://www.encodeproject.org/files/ENCFF488ZLH/@@download/ENCFF488ZLH.bed.gz
ENCFF645VRE	stomach	tissue	Roadmap	GRCh38	https://www.encodeproject.org/files/ENCFF645VRE/@@download/ENCFF645VRE.bed.gz
ENCFF096EVU	iPS DF 4.7	induced pluripotent stem cell line	Roadmap	GRCh38	https://www.encodeproject.org/files/ENCFF096EVU/@@download/ENCFF096EVU.bed.gz
ENCFF391CGC	renal pelvis	tissue	Roadmap	GRCh38	https://www.encodeproject.org/files/ENCFF391CGC/@@download/ENCFF391CGC.bed.gz
ENCFF494CSI	H9	stem cell	Roadmap	GRCh38	https://www.encodeproject.org/files/ENCFF494CSI/@@download/ENCFF494CSI.bed.gz
ENCFF738JDE	CD8-positive, alpha-beta T cell	primary cell	Roadmap	GRCh38	https://www.encodeproject.org/files/ENCFF738JDE/@@download/ENCFF738JDE.bed.gz
ENCFF420ADF	right lung	tissue	Roadmap	GRCh38	https://www.encodeproject.org/files/ENCFF420ADF/@@download/ENCFF420ADF.bed.gz
ENCFF330NPA	renal cortex interstitium	tissue	Roadmap	GRCh38	https://www.encodeproject.org/files/ENCFF330NPA/@@download/ENCFF330NPA.bed.gz
ENCFF804DUL	brain	tissue	Roadmap	GRCh38	https://www.encodeproject.org/files/ENCFF804DUL/@@download/ENCFF804DUL.bed.gz
ENCFF846UED	right renal pelvis	tissue	Roadmap	GRCh38	https://www.encodeproject.org/files/ENCFF846UED/@@download/ENCFF846UED.bed.gz
ENCFF858IEB	eye	tissue	ENCODE	GRCh38	https://www.encodeproject.org/files/ENCFF858IEB/@@download/ENCFF858IEB.bed.gz
ENCFF098SVS	NAMALWA	immortalized cell line	ENCODE	hg19	https://www.encodeproject.org/files/ENCFF098SVS/@@download/ENCFF098SVS.bed.gz
ENCFF283WNJ	NAMALWA	immortalized cell line	ENCODE	hg19	https://www.encodeproject.org/files/ENCFF283WNJ/@@download/ENCFF283WNJ.bed.gz
ENCFF805SHN	NAMALWA	immortalized cell line	ENCODE	GRCh38	https://www.encodeproject.org/files/ENCFF805SHN/@@download/ENCFF805SHN.bed.gz
ENCFF930BOE	NAMALWA	immortalized cell line	ENCODE	GRCh38	https://www.encodeproject.org/files/ENCFF930BOE/@@download/ENCFF930BOE.bed.gz
ENCFF675XKH	Daoy	immortalized cell line	ENCODE	GRCh38	https://www.encodeproject.org/files/ENCFF675XKH/@@download/ENCFF675XKH.bed.gz
ENCFF575VSJ	Daoy	immortalized cell line	ENCODE	GRCh38	https://www.encodeproject.org/files/ENCFF575VSJ/@@download/ENCFF575VSJ.bed.gz
ENCFF252FHW	midbrain	tissue	ENCODE	GRCh38	https://www.encodeproject.org/files/ENCFF252FHW/@@download/ENCFF252FHW.bed.gz
ENCFF350UOQ	midbrain	tissue	ENCODE	GRCh38	https://www.encodeproject.org/files/ENCFF350UOQ/@@download/ENCFF350UOQ.bed.gz
ENCFF668TER	T-cell	primary cell	Roadmap	GRCh38	https://www.encodeproject.org/files/ENCFF668TER/@@download/ENCFF668TER.bed.gz
ENCFF227RVA	small intestine	tissue	Roadmap	GRCh38	https://www.encodeproject.org/files/ENCFF227RVA/@@download/ENCFF227RVA.bed.gz
ENCFF551HRI	adrenal gland	tissue	Roadmap	GRCh38	https://www.encodeproject.org/files/ENCFF551HRI/@@download/ENCFF551HRI.bed.gz
ENCFF757CMC	thymus	tissue	Roadmap	GRCh38	https://www.encodeproject.org/files/ENCFF757CMC/@@download/ENCFF757CMC.bed.gz
ENCFF183LMU	ELF-1	stem cell	ENCODE	hg19	https://www.encodeproject.org/files/ENCFF183LMU/@@download/ENCFF183LMU.bed.gz
ENCFF808CPA	ELF-1	stem cell	ENCODE	GRCh38	https://www.encodeproject.org/files/ENCFF808CPA/@@download/ENCFF808CPA.bed.gz
ENCFF302PTO	ELF-1	stem cell	ENCODE	GRCh38	https://www.encodeproject.org/files/ENCFF302PTO/@@download/ENCFF302PTO.bed.gz
ENCFF402MKE	KBM-7	immortalized cell line	ENCODE	GRCh38	https://www.encodeproject.org/files/ENCFF402MKE/@@download/ENCFF402MKE.bed.gz
ENCFF229HKV	KBM-7	immortalized cell line	ENCODE	GRCh38	https://www.encodeproject.org/files/ENCFF229HKV/@@download/ENCFF229HKV.bed.gz
ENCFF334VOK	right kidney	tissue	ENCODE	GRCh38	https://www.encodeproject.org/files/ENCFF334VOK/@@download/ENCFF334VOK.bed.gz
ENCFF491IST	SJSA1	immortalized cell line	ENCODE	GRCh38	https://www.encodeproject.org/files/ENCFF491IST/@@download/ENCFF491IST.bed.gz
ENCFF846FCT	SJSA1	immortalized cell line	ENCODE	GRCh38	https://www.encodeproject.org/files/ENCFF846FCT/@@download/ENCFF846FCT.bed.gz
ENCFF465PHM	SJSA1	immortalized cell line	ENCODE	hg19	https://www.encodeproject.org/files/ENCFF465PHM/@@download/ENCFF465PHM.bed.gz
ENCFF280NXX	LNCaP clone FGC	immortalized cell line	ENCODE	GRCh38	https://www.encodeproject.org/files/ENCFF280NXX/@@download/ENCFF280NXX.bed.gz
ENCFF175ZTE	LNCaP clone FGC	immortalized cell line	ENCODE	GRCh38	https://www.encodeproject.org/files/ENCFF175ZTE/@@download/ENCFF175ZTE.bed.gz
ENCFF027EDA	fibroblast of pedal digit skin	primary cell	ENCODE	GRCh38	https://www.encodeproject.org/files/ENCFF027EDA/@@download/ENCFF027EDA.bed.gz
ENCFF893EEA	fibroblast of pedal digit skin	primary cell	ENCODE	GRCh38	https://www.encodeproject.org/files/ENCFF893EEA/@@download/ENCFF893EEA.bed.gz
ENCFF400IOO	common myeloid progenitor, CD34-positive	primary cell	Roadmap	GRCh38	https://www.encodeproject.org/files/ENCFF400IOO/@@download/ENCFF400IOO.bed.gz
ENCFF279CHX	ovary	tissue	Roadmap	GRCh38	https://www.encodeproject.org/files/ENCFF279CHX/@@download/ENCFF279CHX.bed.gz
ENCFF167XAJ	CD4-positive helper T cell	primary cell	Roadmap	GRCh38	https://www.encodeproject.org/files/ENCFF167XAJ/@@download/ENCFF167XAJ.bed.gz
ENCFF872ZZJ	RCC 7860	immortalized cell line	ENCODE	hg19	https://www.encodeproject.org/files/ENCFF872ZZJ/@@download/ENCFF872ZZJ.bed.gz
ENCFF261XSO	RCC 7860	immortalized cell line	ENCODE	hg19	https://www.encodeproject.org/files/ENCFF261XSO/@@download/ENCFF261XSO.bed.gz
ENCFF099GXO	RCC 7860	immortalized cell line	ENCODE	GRCh38	https://www.encodeproject.org/files/ENCFF099GXO/@@download/ENCFF099GXO.bed.gz
ENCFF911CVQ	RCC 7860	immortalized cell line	ENCODE	GRCh38	https://www.encodeproject.org/files/ENCFF911CVQ/@@download/ENCFF911CVQ.bed.gz
ENCFF169XNB	A549	immortalized cell line	GGR	GRCh38	https://www.encodeproject.org/files/ENCFF169XNB/@@download/ENCFF169XNB.bed.gz
ENCFF010UOM	A549	immortalized cell line	GGR	GRCh38	https://www.encodeproject.org/files/ENCFF010UOM/@@download/ENCFF010UOM.bed.gz
ENCFF475UFL	A549	immortalized cell line	GGR	GRCh38	https://www.encodeproject.org/files/ENCFF475UFL/@@download/ENCFF475UFL.bed.gz
ENCFF938RGF	A549	immortalized cell line	GGR	GRCh38	https://www.encodeproject.org/files/ENCFF938RGF/@@download/ENCFF938RGF.bed.gz
ENCFF030CCM	CD1c-positive myeloid dendritic cell	primary cell	ENCODE	hg19	https://www.encodeproject.org/files/ENCFF030CCM/@@download/ENCFF030CCM.bed.gz
ENCFF199PXG	CD1c-positive myeloid dendritic cell	primary cell	ENCODE	GRCh38	https://www.encodeproject.org/files/ENCFF199PXG/@@download/ENCFF199PXG.bed.gz
ENCFF738DSM	CD1c-positive myeloid dendritic cell	primary cell	ENCODE	GRCh38	https://www.encodeproject.org/files/ENCFF738DSM/@@download/ENCFF738DSM.bed.gz
ENCFF572NRY	trophoblast cell	primary cell	ENCODE	GRCh38	https://www.encodeproject.org/files/ENCFF572NRY/@@download/ENCFF572NRY.bed.gz
ENCFF868BPC	trophoblast cell	primary cell	ENCODE	GRCh38	https://www.encodeproject.org/files/ENCFF868BPC/@@download/ENCFF868BPC.bed.gz
ENCFF655VTE	ELR	immortalized cell line	ENCODE	hg19	https://www.encodeproject.org/files/ENCFF655VTE/@@download/ENCFF655VTE.bed.gz
ENCFF602NXQ	ELR	immortalized cell line	ENCODE	GRCh38	https://www.encodeproject.org/files/ENCFF602NXQ/@@download/ENCFF602NXQ.bed.gz
ENCFF940TWS	ELR	immortalized cell line	ENCODE	GRCh38	https://www.encodeproject.org/files/ENCFF940TWS/@@download/ENCFF940TWS.bed.gz
ENCFF659ZTB	heart	tissue	ENCODE	GRCh38	https://www.encodeproject.org/files/ENCFF659ZTB/@@download/ENCFF659ZTB.bed.gz
ENCFF436MWY	heart	tissue	ENCODE	GRCh38	https://www.encodeproject.org/files/ENCFF436MWY/@@download/ENCFF436MWY.bed.gz
ENCFF349JWY	T-helper 1 cell	primary cell	ENCODE	GRCh38	https://www.encodeproject.org/files/ENCFF349JWY/@@download/ENCFF349JWY.bed.gz
ENCFF926FFA	T-helper 1 cell	primary cell	ENCODE	GRCh38	https://www.encodeproject.org/files/ENCFF926FFA/@@download/ENCFF926FFA.bed.gz
ENCFF702JBC	astrocyte of the cerebellum	primary cell	ENCODE	GRCh38	https://www.encodeproject.org/files/ENCFF702JBC/@@download/ENCFF702JBC.bed.gz
ENCFF901ATC	astrocyte of the cerebellum	primary cell	ENCODE	GRCh38	https://www.encodeproject.org/files/ENCFF901ATC/@@download/ENCFF901ATC.bed.gz
ENCFF674UST	fibroblast of the conjunctiva	primary cell	ENCODE	GRCh38	https://www.encodeproject.org/files/ENCFF674UST/@@download/ENCFF674UST.bed.gz
ENCFF524ACB	fibroblast of the conjunctiva	primary cell	ENCODE	GRCh38	https://www.encodeproject.org/files/ENCFF524ACB/@@download/ENCFF524ACB.bed.gz
ENCFF340JYK	MCF-7	immortalized cell line	ENCODE	GRCh38	https://www.encodeproject.org/files/ENCFF340JYK/@@download/ENCFF340JYK.bed.gz
ENCFF789VXE	MCF-7	immortalized cell line	ENCODE	GRCh38	https://www.encodeproject.org/files/ENCFF789VXE/@@download/ENCFF789VXE.bed.gz
ENCFF965YLO	H9	stem cell	ENCODE	hg19	https://www.encodeproject.org/files/ENCFF965YLO/@@download/ENCFF965YLO.bed.gz
ENCFF396ZVD	H9	stem cell	ENCODE	GRCh38	https://www.encodeproject.org/files/ENCFF396ZVD/@@download/ENCFF396ZVD.bed.gz
ENCFF427VGJ	H9	stem cell	ENCODE	GRCh38	https://www.encodeproject.org/files/ENCFF427VGJ/@@download/ENCFF427VGJ.bed.gz
ENCFF513NFR	H9	stem cell	ENCODE	GRCh38	https://www.encodeproject.org/files/ENCFF513NFR/@@download/ENCFF513NFR.bed.gz
ENCFF990CWI	H9	stem cell	ENCODE	GRCh38	https://www.encodeproject.org/files/ENCFF990CWI/@@download/ENCFF990CWI.bed.gz
ENCFF787YHW	non-pigmented ciliary epithelial cell	primary cell	ENCODE	GRCh38	https://www.encodeproject.org/files/ENCFF787YHW/@@download/ENCFF787YHW.bed.gz
ENCFF491VQA	non-pigmented ciliary epithelial cell	primary cell	ENCODE	GRCh38	https://www.encodeproject.org/files/ENCFF491VQA/@@download/ENCFF491VQA.bed.gz
ENCFF792QYK	H9	stem cell	ENCODE	GRCh38	https://www.encodeproject.org/files/ENCFF792QYK/@@download/ENCFF792QYK.bed.gz
ENCFF773ANR	H9	stem cell	ENCODE	GRCh38	https://www.encodeproject.org/files/ENCFF773ANR/@@download/ENCFF773ANR.bed.gz
ENCFF626KWV	WI38	immortalized cell line	ENCODE	GRCh38	https://www.encodeproject.org/files/ENCFF626KWV/@@download/ENCFF626KWV.bed.gz
ENCFF224QXJ	WI38	immortalized cell line	ENCODE	GRCh38	https://www.encodeproject.org/files/ENCFF224QXJ/@@download/ENCFF224QXJ.bed.gz
ENCFF871ZTB	HL-60	immortalized cell line	ENCODE	hg19	https://www.encodeproject.org/files/ENCFF871ZTB/@@download/ENCFF871ZTB.bed.gz
ENCFF761FFL	HL-60	immortalized cell line	ENCODE	GRCh38	https://www.encodeproject.org/files/ENCFF761FFL/@@download/ENCFF761FFL.bed.gz
ENCFF495RKM	HL-60	immortalized cell line	ENCODE	GRCh38	https://www.encodeproject.org/files/ENCFF495RKM/@@download/ENCFF495RKM.bed.gz
ENCFF158JWC	A549	immortalized cell line	GGR	GRCh38	https://www.encodeproject.org/files/ENCFF158JWC/@@download/ENCFF158JWC.bed.gz
ENCFF978GNI	A549	immortalized cell line	GGR	GRCh38	https://www.encodeproject.org/files/ENCFF978GNI/@@download/ENCFF978GNI.bed.gz
ENCFF744IPG	A549	immortalized cell line	GGR	GRCh38	https://www.encodeproject.org/files/ENCFF744IPG/@@download/ENCFF744IPG.bed.gz
ENCFF850VTS	A549	immortalized cell line	GGR	GRCh38	https://www.encodeproject.org/files/ENCFF850VTS/@@download/ENCFF850VTS.bed.gz
ENCFF174MCW	prostate gland	tissue	ENCODE	GRCh38	https://www.encodeproject.org/files/ENCFF174MCW/@@download/ENCFF174MCW.bed.gz
ENCFF589JXH	amniotic stem cell	stem cell	ENCODE	GRCh38	https://www.encodeproject.org/files/ENCFF589JXH/@@download/ENCFF589JXH.bed.gz
ENCFF616OVD	middle frontal gyrus	tissue	ENCODE	GRCh38	https://www.encodeproject.org/files/ENCFF616OVD/@@download/ENCFF616OVD.bed.gz
ENCFF991JQG	middle frontal gyrus	tissue	ENCODE	GRCh38	https://www.encodeproject.org/files/ENCFF991JQG/@@download/ENCFF991JQG.bed.gz
ENCFF568UQT	stomach	tissue	ENCODE	GRCh38	https://www.encodeproject.org/files/ENCFF568UQT/@@download/ENCFF568UQT.bed.gz
ENCFF774SBQ	stomach	tissue	ENCODE	GRCh38	https://www.encodeproject.org/files/ENCFF774SBQ/@@download/ENCFF774SBQ.bed.gz
ENCFF917IAU	limb	tissue	ENCODE	hg19	https://www.encodeproject.org/files/ENCFF917IAU/@@download/ENCFF917IAU.bed.gz
ENCFF404GGS	limb	tissue	ENCODE	GRCh38	https://www.encodeproject.org/files/ENCFF404GGS/@@download/ENCFF404GGS.bed.gz
ENCFF888AOZ	limb	tissue	ENCODE	GRCh38	https://www.encodeproject.org/files/ENCFF888AOZ/@@download/ENCFF888AOZ.bed.gz
ENCFF877ETJ	LoVo	immortalized cell line	ENCODE	GRCh38	https://www.encodeproject.org/files/ENCFF877ETJ/@@download/ENCFF877ETJ.bed.gz
ENCFF152XLL	LoVo	immortalized cell line	ENCODE	GRCh38	https://www.encodeproject.org/files/ENCFF152XLL/@@download/ENCFF152XLL.bed.gz
ENCFF501IGN	dedifferentiated amniotic fluid mesenchymal stem cell	stem cell	ENCODE	GRCh38	https://www.encodeproject.org/files/ENCFF501IGN/@@download/ENCFF501IGN.bed.gz
ENCFF469OYM	dedifferentiated amniotic fluid mesenchymal stem cell	stem cell	ENCODE	GRCh38	https://www.encodeproject.org/files/ENCFF469OYM/@@download/ENCFF469OYM.bed.gz
ENCFF195FSK	hematopoietic multipotent progenitor cell	in vitro differentiated cells	ENCODE	GRCh38	https://www.encodeproject.org/files/ENCFF195FSK/@@download/ENCFF195FSK.bed.gz
ENCFF071GSW	limb	tissue	ENCODE	GRCh38	https://www.encodeproject.org/files/ENCFF071GSW/@@download/ENCFF071GSW.bed.gz
ENCFF425DJF	A549	immortalized cell line	GGR	GRCh38	https://www.encodeproject.org/files/ENCFF425DJF/@@download/ENCFF425DJF.bed.gz
ENCFF954SGL	A549	immortalized cell line	GGR	GRCh38	https://www.encodeproject.org/files/ENCFF954SGL/@@download/ENCFF954SGL.bed.gz
ENCFF052MSZ	A549	immortalized cell line	GGR	GRCh38	https://www.encodeproject.org/files/ENCFF052MSZ/@@download/ENCFF052MSZ.bed.gz
ENCFF154JPG	A549	immortalized cell line	GGR	GRCh38	https://www.encodeproject.org/files/ENCFF154JPG/@@download/ENCFF154JPG.bed.gz
ENCFF200HBW	A549	immortalized cell line	GGR	GRCh38	https://www.encodeproject.org/files/ENCFF200HBW/@@download/ENCFF200HBW.bed.gz
ENCFF466XMB	A549	immortalized cell line	GGR	GRCh38	https://www.encodeproject.org/files/ENCFF466XMB/@@download/ENCFF466XMB.bed.gz
ENCFF742SCO	A549	immortalized cell line	GGR	GRCh38	https://www.encodeproject.org/files/ENCFF742SCO/@@download/ENCFF742SCO.bed.gz
ENCFF918AMR	A549	immortalized cell line	GGR	GRCh38	https://www.encodeproject.org/files/ENCFF918AMR/@@download/ENCFF918AMR.bed.gz
ENCFF771AZB	A549	immortalized cell line	GGR	GRCh38	https://www.encodeproject.org/files/ENCFF771AZB/@@download/ENCFF771AZB.bed.gz
ENCFF559VIU	common myeloid progenitor, CD34-positive	primary cell	Roadmap	GRCh38	https://www.encodeproject.org/files/ENCFF559VIU/@@download/ENCFF559VIU.bed.gz
ENCFF971VBF	common myeloid progenitor, CD34-positive	primary cell	Roadmap	GRCh38	https://www.encodeproject.org/files/ENCFF971VBF/@@download/ENCFF971VBF.bed.gz
ENCFF989YPY	A549	immortalized cell line	GGR	GRCh38	https://www.encodeproject.org/files/ENCFF989YPY/@@download/ENCFF989YPY.bed.gz
ENCFF522DVR	A549	immortalized cell line	GGR	GRCh38	https://www.encodeproject.org/files/ENCFF522DVR/@@download/ENCFF522DVR.bed.gz
ENCFF598LIZ	A549	immortalized cell line	GGR	GRCh38	https://www.encodeproject.org/files/ENCFF598LIZ/@@download/ENCFF598LIZ.bed.gz
ENCFF312HJN	A549	immortalized cell line	GGR	GRCh38	https://www.encodeproject.org/files/ENCFF312HJN/@@download/ENCFF312HJN.bed.gz
ENCFF066IBF	IMR-90	primary cell	Roadmap	GRCh38	https://www.encodeproject.org/files/ENCFF066IBF/@@download/ENCFF066IBF.bed.gz
ENCFF989MSO	IMR-90	primary cell	Roadmap	GRCh38	https://www.encodeproject.org/files/ENCFF989MSO/@@download/ENCFF989MSO.bed.gz
ENCFF359JHX	IMR-90	primary cell	Roadmap	GRCh38	https://www.encodeproject.org/files/ENCFF359JHX/@@download/ENCFF359JHX.bed.gz
ENCFF228WBP	IMR-90	primary cell	Roadmap	GRCh38	https://www.encodeproject.org/files/ENCFF228WBP/@@download/ENCFF228WBP.bed.gz
ENCFF667BSO	placenta	tissue	ENCODE	GRCh38	https://www.encodeproject.org/files/ENCFF667BSO/@@download/ENCFF667BSO.bed.gz
ENCFF122IES	urinary bladder	tissue	ENCODE	GRCh38	https://www.encodeproject.org/files/ENCFF122IES/@@download/ENCFF122IES.bed.gz
ENCFF807FPF	A549	immortalized cell line	GGR	GRCh38	https://www.encodeproject.org/files/ENCFF807FPF/@@download/ENCFF807FPF.bed.gz
ENCFF149JRE	A549	immortalized cell line	GGR	GRCh38	https://www.encodeproject.org/files/ENCFF149JRE/@@download/ENCFF149JRE.bed.gz
ENCFF090IIT	A549	immortalized cell line	GGR	GRCh38	https://www.encodeproject.org/files/ENCFF090IIT/@@download/ENCFF090IIT.bed.gz
ENCFF052ZQN	A549	immortalized cell line	GGR	GRCh38	https://www.encodeproject.org/files/ENCFF052ZQN/@@download/ENCFF052ZQN.bed.gz
ENCFF371GGV	common myeloid progenitor, CD34-positive	primary cell	Roadmap	GRCh38	https://www.encodeproject.org/files/ENCFF371GGV/@@download/ENCFF371GGV.bed.gz
ENCFF995DGS	common myeloid progenitor, CD34-positive	primary cell	Roadmap	GRCh38	https://www.encodeproject.org/files/ENCFF995DGS/@@download/ENCFF995DGS.bed.gz
ENCFF531IVI	induced pluripotent stem cell	induced pluripotent stem cell line	ENCODE	hg19	https://www.encodeproject.org/files/ENCFF531IVI/@@download/ENCFF531IVI.bed.gz
ENCFF657OFR	induced pluripotent stem cell	induced pluripotent stem cell line	ENCODE	GRCh38	https://www.encodeproject.org/files/ENCFF657OFR/@@download/ENCFF657OFR.bed.gz
ENCFF509YEV	induced pluripotent stem cell	induced pluripotent stem cell line	ENCODE	GRCh38	https://www.encodeproject.org/files/ENCFF509YEV/@@download/ENCFF509YEV.bed.gz
ENCFF437AEG	brain	tissue	Roadmap	GRCh38	https://www.encodeproject.org/files/ENCFF437AEG/@@download/ENCFF437AEG.bed.gz
ENCFF770SAC	brain	tissue	Roadmap	GRCh38	https://www.encodeproject.org/files/ENCFF770SAC/@@download/ENCFF770SAC.bed.gz
ENCFF061IDT	umbilical cord	tissue	ENCODE	GRCh38	https://www.encodeproject.org/files/ENCFF061IDT/@@download/ENCFF061IDT.bed.gz
ENCFF698UAH	A549	immortalized cell line	GGR	GRCh38	https://www.encodeproject.org/files/ENCFF698UAH/@@download/ENCFF698UAH.bed.gz
ENCFF045PYX	A549	immortalized cell line	GGR	GRCh38	https://www.encodeproject.org/files/ENCFF045PYX/@@download/ENCFF045PYX.bed.gz
ENCFF135JRM	A549	immortalized cell line	GGR	GRCh38	https://www.encodeproject.org/files/ENCFF135JRM/@@download/ENCFF135JRM.bed.gz
ENCFF079DJV	A549	immortalized cell line	GGR	GRCh38	https://www.encodeproject.org/files/ENCFF079DJV/@@download/ENCFF079DJV.bed.gz
ENCFF431UVI	Ammon's horn	tissue	ENCODE	GRCh38	https://www.encodeproject.org/files/ENCFF431UVI/@@download/ENCFF431UVI.bed.gz
ENCFF695MWM	tongue	tissue	ENCODE	GRCh38	https://www.encodeproject.org/files/ENCFF695MWM/@@download/ENCFF695MWM.bed.gz
ENCFF407JLV	inferior parietal cortex	tissue	ENCODE	GRCh38	https://www.encodeproject.org/files/ENCFF407JLV/@@download/ENCFF407JLV.bed.gz
ENCFF247GTH	NCI-H226	immortalized cell line	ENCODE	hg19	https://www.encodeproject.org/files/ENCFF247GTH/@@download/ENCFF247GTH.bed.gz
ENCFF468CCM	NCI-H226	immortalized cell line	ENCODE	GRCh38	https://www.encodeproject.org/files/ENCFF468CCM/@@download/ENCFF468CCM.bed.gz
ENCFF967ZHM	NCI-H226	immortalized cell line	ENCODE	GRCh38	https://www.encodeproject.org/files/ENCFF967ZHM/@@download/ENCFF967ZHM.bed.gz
ENCFF154LUC	adipocyte	in vitro differentiated cells	ENCODE	hg19	https://www.encodeproject.org/files/ENCFF154LUC/@@download/ENCFF154LUC.bed.gz
ENCFF600FLK	adipocyte	in vitro differentiated cells	ENCODE	GRCh38	https://www.encodeproject.org/files/ENCFF600FLK/@@download/ENCFF600FLK.bed.gz
ENCFF141CPZ	adipocyte	in vitro differentiated cells	ENCODE	GRCh38	https://www.encodeproject.org/files/ENCFF141CPZ/@@download/ENCFF141CPZ.bed.gz
ENCFF089DBO	HepG2	immortalized cell line	ENCODE	GRCh38	https://www.encodeproject.org/files/ENCFF089DBO/@@download/ENCFF089DBO.bed.gz
ENCFF486KGK	HepG2	immortalized cell line	ENCODE	GRCh38	https://www.encodeproject.org/files/ENCFF486KGK/@@download/ENCFF486KGK.bed.gz
ENCFF846PWD	bipolar neuron	in vitro differentiated cells	ENCODE	GRCh38	https://www.encodeproject.org/files/ENCFF846PWD/@@download/ENCFF846PWD.bed.gz
ENCFF462UIR	bipolar neuron	in vitro differentiated cells	ENCODE	GRCh38	https://www.encodeproject.org/files/ENCFF462UIR/@@download/ENCFF462UIR.bed.gz
ENCFF256KNP	neural stem progenitor cell	in vitro differentiated cells	Roadmap	GRCh38	https://www.encodeproject.org/files/ENCFF256KNP/@@download/ENCFF256KNP.bed.gz
ENCFF271KSL	neural stem progenitor cell	in vitro differentiated cells	Roadmap	GRCh38	https://www.encodeproject.org/files/ENCFF271KSL/@@download/ENCFF271KSL.bed.gz
ENCFF709RFW	A549	immortalized cell line	GGR	GRCh38	https://www.encodeproject.org/files/ENCFF709RFW/@@download/ENCFF709RFW.bed.gz
ENCFF993GPI	A549	immortalized cell line	GGR	GRCh38	https://www.encodeproject.org/files/ENCFF993GPI/@@download/ENCFF993GPI.bed.gz
ENCFF201LWV	A549	immortalized cell line	GGR	GRCh38	https://www.encodeproject.org/files/ENCFF201LWV/@@download/ENCFF201LWV.bed.gz
ENCFF276RWE	A549	immortalized cell line	GGR	GRCh38	https://www.encodeproject.org/files/ENCFF276RWE/@@download/ENCFF276RWE.bed.gz
ENCFF833JFM	foreskin keratinocyte	primary cell	Roadmap	GRCh38	https://www.encodeproject.org/files/ENCFF833JFM/@@download/ENCFF833JFM.bed.gz
ENCFF945HWH	foreskin keratinocyte	primary cell	Roadmap	GRCh38	https://www.encodeproject.org/files/ENCFF945HWH/@@download/ENCFF945HWH.bed.gz
ENCFF639EEJ	heart	tissue	ENCODE	hg19	https://www.encodeproject.org/files/ENCFF639EEJ/@@download/ENCFF639EEJ.bed.gz
ENCFF858RIO	heart	tissue	ENCODE	GRCh38	https://www.encodeproject.org/files/ENCFF858RIO/@@download/ENCFF858RIO.bed.gz
ENCFF253AMV	heart	tissue	ENCODE	GRCh38	https://www.encodeproject.org/files/ENCFF253AMV/@@download/ENCFF253AMV.bed.gz
ENCFF540RTP	Karpas-422	immortalized cell line	ENCODE	GRCh38	https://www.encodeproject.org/files/ENCFF540RTP/@@download/ENCFF540RTP.bed.gz
ENCFF293VPF	Karpas-422	immortalized cell line	ENCODE	GRCh38	https://www.encodeproject.org/files/ENCFF293VPF/@@download/ENCFF293VPF.bed.gz
ENCFF317XWF	trophoblast cell	primary cell	ENCODE	hg19	https://www.encodeproject.org/files/ENCFF317XWF/@@download/ENCFF317XWF.bed.gz
ENCFF680BZR	trophoblast cell	primary cell	ENCODE	GRCh38	https://www.encodeproject.org/files/ENCFF680BZR/@@download/ENCFF680BZR.bed.gz
ENCFF134EZN	trophoblast cell	primary cell	ENCODE	GRCh38	https://www.encodeproject.org/files/ENCFF134EZN/@@download/ENCFF134EZN.bed.gz
ENCFF261WWC	occipital lobe	tissue	ENCODE	hg19	https://www.encodeproject.org/files/ENCFF261WWC/@@download/ENCFF261WWC.bed.gz
ENCFF766NHL	occipital lobe	tissue	ENCODE	GRCh38	https://www.encodeproject.org/files/ENCFF766NHL/@@download/ENCFF766NHL.bed.gz
ENCFF705KHG	heart	tissue	ENCODE	GRCh38	https://www.encodeproject.org/files/ENCFF705KHG/@@download/ENCFF705KHG.bed.gz
ENCFF616ZRX	heart	tissue	ENCODE	GRCh38	https://www.encodeproject.org/files/ENCFF616ZRX/@@download/ENCFF616ZRX.bed.gz
ENCFF527MZY	SK-N-SH	immortalized cell line	ENCODE	GRCh38	https://www.encodeproject.org/files/ENCFF527MZY/@@download/ENCFF527MZY.bed.gz
ENCFF722COO	SK-N-SH	immortalized cell line	ENCODE	GRCh38	https://www.encodeproject.org/files/ENCFF722COO/@@download/ENCFF722COO.bed.gz
ENCFF949OMB	A549	immortalized cell line	GGR	GRCh38	https://www.encodeproject.org/files/ENCFF949OMB/@@download/ENCFF949OMB.bed.gz
ENCFF830SEC	A549	immortalized cell line	GGR	GRCh38	https://www.encodeproject.org/files/ENCFF830SEC/@@download/ENCFF830SEC.bed.gz
ENCFF315MQG	A549	immortalized cell line	GGR	GRCh38	https://www.encodeproject.org/files/ENCFF315MQG/@@download/ENCFF315MQG.bed.gz
ENCFF919TOC	A549	immortalized cell line	GGR	GRCh38	https://www.encodeproject.org/files/ENCFF919TOC/@@download/ENCFF919TOC.bed.gz
ENCFF335DWP	A172	immortalized cell line	ENCODE	hg19	https://www.encodeproject.org/files/ENCFF335DWP/@@download/ENCFF335DWP.bed.gz
ENCFF927OSI	A172	immortalized cell line	ENCODE	hg19	https://www.encodeproject.org/files/ENCFF927OSI/@@download/ENCFF927OSI.bed.gz
ENCFF928TEH	A172	immortalized cell line	ENCODE	GRCh38	https://www.encodeproject.org/files/ENCFF928TEH/@@download/ENCFF928TEH.bed.gz
ENCFF819ALP	A172	immortalized cell line	ENCODE	GRCh38	https://www.encodeproject.org/files/ENCFF819ALP/@@download/ENCFF819ALP.bed.gz
ENCFF876HUO	HepG2	immortalized cell line	ENCODE	GRCh38	https://www.encodeproject.org/files/ENCFF876HUO/@@download/ENCFF876HUO.bed.gz
ENCFF332DSX	HepG2	immortalized cell line	ENCODE	GRCh38	https://www.encodeproject.org/files/ENCFF332DSX/@@download/ENCFF332DSX.bed.gz
ENCFF435SDA	HepG2	immortalized cell line	ENCODE	hg19	https://www.encodeproject.org/files/ENCFF435SDA/@@download/ENCFF435SDA.bed.gz
ENCFF036RWK	HAP-1	immortalized cell line	ENCODE	GRCh38	https://www.encodeproject.org/files/ENCFF036RWK/@@download/ENCFF036RWK.bed.gz
ENCFF804JVX	HAP-1	immortalized cell line	ENCODE	GRCh38	https://www.encodeproject.org/files/ENCFF804JVX/@@download/ENCFF804JVX.bed.gz
ENCFF639SWV	hematopoietic multipotent progenitor cell	in vitro differentiated cells	ENCODE	GRCh38	https://www.encodeproject.org/files/ENCFF639SWV/@@download/ENCFF639SWV.bed.gz
ENCFF226BKR	hematopoietic multipotent progenitor cell	in vitro differentiated cells	ENCODE	GRCh38	https://www.encodeproject.org/files/ENCFF226BKR/@@download/ENCFF226BKR.bed.gz
ENCFF800FWR	RKO	immortalized cell line	ENCODE	GRCh38	https://www.encodeproject.org/files/ENCFF800FWR/@@download/ENCFF800FWR.bed.gz
ENCFF429RDO	RKO	immortalized cell line	ENCODE	GRCh38	https://www.encodeproject.org/files/ENCFF429RDO/@@download/ENCFF429RDO.bed.gz
ENCFF590KXD	epithelial cell of prostate	primary cell	ENCODE	GRCh38	https://www.encodeproject.org/files/ENCFF590KXD/@@download/ENCFF590KXD.bed.gz
ENCFF451SZH	epithelial cell of prostate	primary cell	ENCODE	GRCh38	https://www.encodeproject.org/files/ENCFF451SZH/@@download/ENCFF451SZH.bed.gz
ENCFF171KFU	WI38	immortalized cell line	ENCODE	GRCh38	https://www.encodeproject.org/files/ENCFF171KFU/@@download/ENCFF171KFU.bed.gz
ENCFF758VHK	WI38	immortalized cell line	ENCODE	GRCh38	https://www.encodeproject.org/files/ENCFF758VHK/@@download/ENCFF758VHK.bed.gz
ENCFF787ZAY	heart	tissue	ENCODE	GRCh38	https://www.encodeproject.org/files/ENCFF787ZAY/@@download/ENCFF787ZAY.bed.gz
ENCFF879CGC	trophoblast cell	primary cell	ENCODE	GRCh38	https://www.encodeproject.org/files/ENCFF879CGC/@@download/ENCFF879CGC.bed.gz
ENCFF619RAY	T-helper 2 cell	primary cell	ENCODE	GRCh38	https://www.encodeproject.org/files/ENCFF619RAY/@@download/ENCFF619RAY.bed.gz
ENCFF228QBR	CD14-positive monocyte	primary cell	Roadmap	GRCh38	https://www.encodeproject.org/files/ENCFF228QBR/@@download/ENCFF228QBR.bed.gz
ENCFF412GMR	A549	immortalized cell line	GGR	GRCh38	https://www.encodeproject.org/files/ENCFF412GMR/@@download/ENCFF412GMR.bed.gz
ENCFF247JGB	A549	immortalized cell line	GGR	GRCh38	https://www.encodeproject.org/files/ENCFF247JGB/@@download/ENCFF247JGB.bed.gz
ENCFF704LQH	A549	immortalized cell line	GGR	GRCh38	https://www.encodeproject.org/files/ENCFF704LQH/@@download/ENCFF704LQH.bed.gz
ENCFF712PFC	A549	immortalized cell line	GGR	GRCh38	https://www.encodeproject.org/files/ENCFF712PFC/@@download/ENCFF712PFC.bed.gz
ENCFF592UXP	A549	immortalized cell line	GGR	GRCh38	https://www.encodeproject.org/files/ENCFF592UXP/@@download/ENCFF592UXP.bed.gz
ENCFF518XTM	testis	tissue	Roadmap	GRCh38	https://www.encodeproject.org/files/ENCFF518XTM/@@download/ENCFF518XTM.bed.gz
ENCFF032FWK	pancreas	tissue	Roadmap	GRCh38	https://www.encodeproject.org/files/ENCFF032FWK/@@download/ENCFF032FWK.bed.gz
ENCFF235WMX	CD4-positive helper T cell	primary cell	Roadmap	GRCh38	https://www.encodeproject.org/files/ENCFF235WMX/@@download/ENCFF235WMX.bed.gz
ENCFF456LZZ	stomach	tissue	Roadmap	GRCh38	https://www.encodeproject.org/files/ENCFF456LZZ/@@download/ENCFF456LZZ.bed.gz
ENCFF875NRF	small intestine	tissue	Roadmap	GRCh38	https://www.encodeproject.org/files/ENCFF875NRF/@@download/ENCFF875NRF.bed.gz
ENCFF346CWN	left lung	tissue	Roadmap	GRCh38	https://www.encodeproject.org/files/ENCFF346CWN/@@download/ENCFF346CWN.bed.gz
ENCFF191ZZZ	MG63	immortalized cell line	ENCODE	GRCh38	https://www.encodeproject.org/files/ENCFF191ZZZ/@@download/ENCFF191ZZZ.bed.gz
ENCFF471CPF	MG63	immortalized cell line	ENCODE	GRCh38	https://www.encodeproject.org/files/ENCFF471CPF/@@download/ENCFF471CPF.bed.gz
ENCFF884KLO	muscle of trunk	tissue	Roadmap	GRCh38	https://www.encodeproject.org/files/ENCFF884KLO/@@download/ENCFF884KLO.bed.gz
ENCFF158UAN	muscle of leg	tissue	Roadmap	GRCh38	https://www.encodeproject.org/files/ENCFF158UAN/@@download/ENCFF158UAN.bed.gz
ENCFF466TCI	heart	tissue	Roadmap	GRCh38	https://www.encodeproject.org/files/ENCFF466TCI/@@download/ENCFF466TCI.bed.gz
ENCFF868NGL	right lung	tissue	Roadmap	GRCh38	https://www.encodeproject.org/files/ENCFF868NGL/@@download/ENCFF868NGL.bed.gz
ENCFF106VZG	muscle of back	tissue	Roadmap	GRCh38	https://www.encodeproject.org/files/ENCFF106VZG/@@download/ENCFF106VZG.bed.gz
ENCFF596AFS	small intestine	tissue	Roadmap	GRCh38	https://www.encodeproject.org/files/ENCFF596AFS/@@download/ENCFF596AFS.bed.gz
ENCFF982PAZ	renal pelvis	tissue	Roadmap	GRCh38	https://www.encodeproject.org/files/ENCFF982PAZ/@@download/ENCFF982PAZ.bed.gz
ENCFF665BXP	spinal cord	tissue	Roadmap	GRCh38	https://www.encodeproject.org/files/ENCFF665BXP/@@download/ENCFF665BXP.bed.gz
ENCFF646LUA	common myeloid progenitor, CD34-positive	primary cell	Roadmap	GRCh38	https://www.encodeproject.org/files/ENCFF646LUA/@@download/ENCFF646LUA.bed.gz
ENCFF373HMJ	right lung	tissue	Roadmap	GRCh38	https://www.encodeproject.org/files/ENCFF373HMJ/@@download/ENCFF373HMJ.bed.gz
ENCFF338PYM	renal cortex interstitium	tissue	Roadmap	GRCh38	https://www.encodeproject.org/files/ENCFF338PYM/@@download/ENCFF338PYM.bed.gz
ENCFF875AFU	brain	tissue	Roadmap	GRCh38	https://www.encodeproject.org/files/ENCFF875AFU/@@download/ENCFF875AFU.bed.gz
ENCFF774CBZ	retinal pigment epithelial cell	primary cell	ENCODE	GRCh38	https://www.encodeproject.org/files/ENCFF774CBZ/@@download/ENCFF774CBZ.bed.gz
ENCFF914SEH	retinal pigment epithelial cell	primary cell	ENCODE	GRCh38	https://www.encodeproject.org/files/ENCFF914SEH/@@download/ENCFF914SEH.bed.gz
ENCFF013WHM	CMK	immortalized cell line	ENCODE	GRCh38	https://www.encodeproject.org/files/ENCFF013WHM/@@download/ENCFF013WHM.bed.gz
ENCFF652DVJ	HFF-Myc	primary cell	ENCODE	GRCh38	https://www.encodeproject.org/files/ENCFF652DVJ/@@download/ENCFF652DVJ.bed.gz
ENCFF719NHH	HFF-Myc	primary cell	ENCODE	GRCh38	https://www.encodeproject.org/files/ENCFF719NHH/@@download/ENCFF719NHH.bed.gz
ENCFF619EWS	L1-S8	induced pluripotent stem cell line	ENCODE	GRCh38	https://www.encodeproject.org/files/ENCFF619EWS/@@download/ENCFF619EWS.bed.gz
ENCFF024SOO	L1-S8	induced pluripotent stem cell line	ENCODE	GRCh38	https://www.encodeproject.org/files/ENCFF024SOO/@@download/ENCFF024SOO.bed.gz
ENCFF024LKC	large intestine	tissue	Roadmap	GRCh38	https://www.encodeproject.org/files/ENCFF024LKC/@@download/ENCFF024LKC.bed.gz
ENCFF881OJT	large intestine	tissue	Roadmap	GRCh38	https://www.encodeproject.org/files/ENCFF881OJT/@@download/ENCFF881OJT.bed.gz
ENCFF356XPV	iPS DF 19.7	induced pluripotent stem cell line	Roadmap	GRCh38	https://www.encodeproject.org/files/ENCFF356XPV/@@download/ENCFF356XPV.bed.gz
ENCFF641CNI	adrenal gland	tissue	Roadmap	GRCh38	https://www.encodeproject.org/files/ENCFF641CNI/@@download/ENCFF641CNI.bed.gz
ENCFF464PRA	muscle of arm	tissue	Roadmap	GRCh38	https://www.encodeproject.org/files/ENCFF464PRA/@@download/ENCFF464PRA.bed.gz
ENCFF574LKL	H1-hESC	stem cell	Roadmap	GRCh38	https://www.encodeproject.org/files/ENCFF574LKL/@@download/ENCFF574LKL.bed.gz
ENCFF826HLM	heart	tissue	Roadmap	GRCh38	https://www.encodeproject.org/files/ENCFF826HLM/@@download/ENCFF826HLM.bed.gz
ENCFF796BQH	putamen	tissue	ENCODE	GRCh38	https://www.encodeproject.org/files/ENCFF796BQH/@@download/ENCFF796BQH.bed.gz
ENCFF198ALI	small intestine	tissue	Roadmap	GRCh38	https://www.encodeproject.org/files/ENCFF198ALI/@@download/ENCFF198ALI.bed.gz
ENCFF209MOG	skin fibroblast	primary cell	Roadmap	GRCh38	https://www.encodeproject.org/files/ENCFF209MOG/@@download/ENCFF209MOG.bed.gz
ENCFF517DTZ	muscle of arm	tissue	Roadmap	GRCh38	https://www.encodeproject.org/files/ENCFF517DTZ/@@download/ENCFF517DTZ.bed.gz
ENCFF787OCX	common myeloid progenitor, CD34-positive	primary cell	Roadmap	GRCh38	https://www.encodeproject.org/files/ENCFF787OCX/@@download/ENCFF787OCX.bed.gz
ENCFF312ZGX	stomach	tissue	Roadmap	GRCh38	https://www.encodeproject.org/files/ENCFF312ZGX/@@download/ENCFF312ZGX.bed.gz
ENCFF712HXM	adrenal gland	tissue	Roadmap	GRCh38	https://www.encodeproject.org/files/ENCFF712HXM/@@download/ENCFF712HXM.bed.gz
ENCFF930MUK	right lung	tissue	Roadmap	GRCh38	https://www.encodeproject.org/files/ENCFF930MUK/@@download/ENCFF930MUK.bed.gz
ENCFF802GPU	heart	tissue	Roadmap	GRCh38	https://www.encodeproject.org/files/ENCFF802GPU/@@download/ENCFF802GPU.bed.gz
ENCFF803IZB	stomach	tissue	Roadmap	GRCh38	https://www.encodeproject.org/files/ENCFF803IZB/@@download/ENCFF803IZB.bed.gz
ENCFF645FNZ	lung	tissue	Roadmap	GRCh38	https://www.encodeproject.org/files/ENCFF645FNZ/@@download/ENCFF645FNZ.bed.gz
ENCFF593LQN	adrenal gland	tissue	Roadmap	GRCh38	https://www.encodeproject.org/files/ENCFF593LQN/@@download/ENCFF593LQN.bed.gz
ENCFF478XDH	muscle of back	tissue	Roadmap	GRCh38	https://www.encodeproject.org/files/ENCFF478XDH/@@download/ENCFF478XDH.bed.gz
ENCFF347SKO	renal cortex interstitium	tissue	Roadmap	GRCh38	https://www.encodeproject.org/files/ENCFF347SKO/@@download/ENCFF347SKO.bed.gz
ENCFF894PDJ	muscle of leg	tissue	Roadmap	GRCh38	https://www.encodeproject.org/files/ENCFF894PDJ/@@download/ENCFF894PDJ.bed.gz
ENCFF603YRF	hematopoietic multipotent progenitor cell	in vitro differentiated cells	ENCODE	GRCh38	https://www.encodeproject.org/files/ENCFF603YRF/@@download/ENCFF603YRF.bed.gz
ENCFF228VLT	hematopoietic multipotent progenitor cell	in vitro differentiated cells	ENCODE	GRCh38	https://www.encodeproject.org/files/ENCFF228VLT/@@download/ENCFF228VLT.bed.gz
ENCFF203IXI	spinal cord	tissue	Roadmap	GRCh38	https://www.encodeproject.org/files/ENCFF203IXI/@@download/ENCFF203IXI.bed.gz
ENCFF628TOP	left kidney	tissue	Roadmap	GRCh38	https://www.encodeproject.org/files/ENCFF628TOP/@@download/ENCFF628TOP.bed.gz
ENCFF518QQC	skin fibroblast	primary cell	Roadmap	GRCh38	https://www.encodeproject.org/files/ENCFF518QQC/@@download/ENCFF518QQC.bed.gz
ENCFF802QQT	pons	tissue	ENCODE	GRCh38	https://www.encodeproject.org/files/ENCFF802QQT/@@download/ENCFF802QQT.bed.gz
ENCFF819NTW	lung	tissue	Roadmap	GRCh38	https://www.encodeproject.org/files/ENCFF819NTW/@@download/ENCFF819NTW.bed.gz
ENCFF207RZS	muscle of leg	tissue	Roadmap	GRCh38	https://www.encodeproject.org/files/ENCFF207RZS/@@download/ENCFF207RZS.bed.gz
ENCFF671GMS	thymus	tissue	Roadmap	GRCh38	https://www.encodeproject.org/files/ENCFF671GMS/@@download/ENCFF671GMS.bed.gz
ENCFF203FLV	heart	tissue	Roadmap	GRCh38	https://www.encodeproject.org/files/ENCFF203FLV/@@download/ENCFF203FLV.bed.gz
ENCFF448GNP	thymus	tissue	Roadmap	GRCh38	https://www.encodeproject.org/files/ENCFF448GNP/@@download/ENCFF448GNP.bed.gz
ENCFF841MMD	right renal pelvis	tissue	Roadmap	GRCh38	https://www.encodeproject.org/files/ENCFF841MMD/@@download/ENCFF841MMD.bed.gz
ENCFF232BIG	placenta	tissue	Roadmap	GRCh38	https://www.encodeproject.org/files/ENCFF232BIG/@@download/ENCFF232BIG.bed.gz
ENCFF880ORV	kidney	tissue	Roadmap	GRCh38	https://www.encodeproject.org/files/ENCFF880ORV/@@download/ENCFF880ORV.bed.gz
ENCFF195YWM	kidney	tissue	Roadmap	GRCh38	https://www.encodeproject.org/files/ENCFF195YWM/@@download/ENCFF195YWM.bed.gz
ENCFF149NMR	renal cortex interstitium	tissue	Roadmap	GRCh38	https://www.encodeproject.org/files/ENCFF149NMR/@@download/ENCFF149NMR.bed.gz
ENCFF617DDH	lung	tissue	Roadmap	GRCh38	https://www.encodeproject.org/files/ENCFF617DDH/@@download/ENCFF617DDH.bed.gz
ENCFF152JIP	heart	tissue	Roadmap	GRCh38	https://www.encodeproject.org/files/ENCFF152JIP/@@download/ENCFF152JIP.bed.gz
ENCFF725WHX	skin fibroblast	primary cell	Roadmap	GRCh38	https://www.encodeproject.org/files/ENCFF725WHX/@@download/ENCFF725WHX.bed.gz
ENCFF348DBB	left kidney	tissue	Roadmap	GRCh38	https://www.encodeproject.org/files/ENCFF348DBB/@@download/ENCFF348DBB.bed.gz
ENCFF149UHR	A549	immortalized cell line	GGR	GRCh38	https://www.encodeproject.org/files/ENCFF149UHR/@@download/ENCFF149UHR.bed.gz
ENCFF281NNE	A549	immortalized cell line	GGR	GRCh38	https://www.encodeproject.org/files/ENCFF281NNE/@@download/ENCFF281NNE.bed.gz
ENCFF415EGI	A549	immortalized cell line	GGR	GRCh38	https://www.encodeproject.org/files/ENCFF415EGI/@@download/ENCFF415EGI.bed.gz
ENCFF080TWC	A549	immortalized cell line	GGR	GRCh38	https://www.encodeproject.org/files/ENCFF080TWC/@@download/ENCFF080TWC.bed.gz
ENCFF166GIE	A549	immortalized cell line	GGR	GRCh38	https://www.encodeproject.org/files/ENCFF166GIE/@@download/ENCFF166GIE.bed.gz
ENCFF287SHD	eye	tissue	ENCODE	GRCh38	https://www.encodeproject.org/files/ENCFF287SHD/@@download/ENCFF287SHD.bed.gz
ENCFF314YMQ	eye	tissue	ENCODE	GRCh38	https://www.encodeproject.org/files/ENCFF314YMQ/@@download/ENCFF314YMQ.bed.gz
ENCFF817MGC	right renal cortex interstitium	tissue	Roadmap	GRCh38	https://www.encodeproject.org/files/ENCFF817MGC/@@download/ENCFF817MGC.bed.gz
ENCFF227WDB	common myeloid progenitor, CD34-positive	primary cell	Roadmap	GRCh38	https://www.encodeproject.org/files/ENCFF227WDB/@@download/ENCFF227WDB.bed.gz
ENCFF171NVI	right lung	tissue	Roadmap	GRCh38	https://www.encodeproject.org/files/ENCFF171NVI/@@download/ENCFF171NVI.bed.gz
ENCFF067CKQ	skin fibroblast	primary cell	Roadmap	GRCh38	https://www.encodeproject.org/files/ENCFF067CKQ/@@download/ENCFF067CKQ.bed.gz
ENCFF014YBK	renal pelvis	tissue	Roadmap	GRCh38	https://www.encodeproject.org/files/ENCFF014YBK/@@download/ENCFF014YBK.bed.gz
ENCFF648KWJ	left renal pelvis	tissue	Roadmap	GRCh38	https://www.encodeproject.org/files/ENCFF648KWJ/@@download/ENCFF648KWJ.bed.gz
ENCFF384RMC	brain	tissue	Roadmap	GRCh38	https://www.encodeproject.org/files/ENCFF384RMC/@@download/ENCFF384RMC.bed.gz
ENCFF706OKJ	skin fibroblast	primary cell	Roadmap	GRCh38	https://www.encodeproject.org/files/ENCFF706OKJ/@@download/ENCFF706OKJ.bed.gz
ENCFF216PTJ	large intestine	tissue	Roadmap	GRCh38	https://www.encodeproject.org/files/ENCFF216PTJ/@@download/ENCFF216PTJ.bed.gz
ENCFF066LTB	muscle of back	tissue	Roadmap	GRCh38	https://www.encodeproject.org/files/ENCFF066LTB/@@download/ENCFF066LTB.bed.gz
ENCFF706LAS	EH	immortalized cell line	ENCODE	GRCh38	https://www.encodeproject.org/files/ENCFF706LAS/@@download/ENCFF706LAS.bed.gz
ENCFF452XME	EH	immortalized cell line	ENCODE	GRCh38	https://www.encodeproject.org/files/ENCFF452XME/@@download/ENCFF452XME.bed.gz
ENCFF529IQV	right kidney	tissue	Roadmap	GRCh38	https://www.encodeproject.org/files/ENCFF529IQV/@@download/ENCFF529IQV.bed.gz
ENCFF270OXY	large intestine	tissue	Roadmap	GRCh38	https://www.encodeproject.org/files/ENCFF270OXY/@@download/ENCFF270OXY.bed.gz
ENCFF949YFS	right renal pelvis	tissue	Roadmap	GRCh38	https://www.encodeproject.org/files/ENCFF949YFS/@@download/ENCFF949YFS.bed.gz
ENCFF898XAX	renal cortex interstitium	tissue	Roadmap	GRCh38	https://www.encodeproject.org/files/ENCFF898XAX/@@download/ENCFF898XAX.bed.gz
ENCFF516TPQ	muscle of back	tissue	Roadmap	GRCh38	https://www.encodeproject.org/files/ENCFF516TPQ/@@download/ENCFF516TPQ.bed.gz
ENCFF681WSK	left lung	tissue	Roadmap	GRCh38	https://www.encodeproject.org/files/ENCFF681WSK/@@download/ENCFF681WSK.bed.gz
ENCFF898PPG	right renal cortex interstitium	tissue	Roadmap	GRCh38	https://www.encodeproject.org/files/ENCFF898PPG/@@download/ENCFF898PPG.bed.gz
ENCFF103ZMI	muscle of arm	tissue	Roadmap	GRCh38	https://www.encodeproject.org/files/ENCFF103ZMI/@@download/ENCFF103ZMI.bed.gz
ENCFF370OYQ	lung	tissue	Roadmap	GRCh38	https://www.encodeproject.org/files/ENCFF370OYQ/@@download/ENCFF370OYQ.bed.gz
ENCFF727YVM	renal cortex interstitium	tissue	Roadmap	GRCh38	https://www.encodeproject.org/files/ENCFF727YVM/@@download/ENCFF727YVM.bed.gz
ENCFF501IFI	large intestine	tissue	Roadmap	GRCh38	https://www.encodeproject.org/files/ENCFF501IFI/@@download/ENCFF501IFI.bed.gz
ENCFF354YEA	renal cortex interstitium	tissue	Roadmap	GRCh38	https://www.encodeproject.org/files/ENCFF354YEA/@@download/ENCFF354YEA.bed.gz
ENCFF456NFP	left kidney	tissue	Roadmap	GRCh38	https://www.encodeproject.org/files/ENCFF456NFP/@@download/ENCFF456NFP.bed.gz
ENCFF094EMV	muscle of arm	tissue	Roadmap	GRCh38	https://www.encodeproject.org/files/ENCFF094EMV/@@download/ENCFF094EMV.bed.gz
ENCFF187NZJ	stomach	tissue	Roadmap	GRCh38	https://www.encodeproject.org/files/ENCFF187NZJ/@@download/ENCFF187NZJ.bed.gz
ENCFF936OHE	kidney	tissue	Roadmap	GRCh38	https://www.encodeproject.org/files/ENCFF936OHE/@@download/ENCFF936OHE.bed.gz
ENCFF630USR	heart	tissue	Roadmap	GRCh38	https://www.encodeproject.org/files/ENCFF630USR/@@download/ENCFF630USR.bed.gz
ENCFF106EDT	muscle of back	tissue	Roadmap	GRCh38	https://www.encodeproject.org/files/ENCFF106EDT/@@download/ENCFF106EDT.bed.gz
ENCFF712AWQ	hematopoietic multipotent progenitor cell	in vitro differentiated cells	ENCODE	GRCh38	https://www.encodeproject.org/files/ENCFF712AWQ/@@download/ENCFF712AWQ.bed.gz
ENCFF988URV	hematopoietic multipotent progenitor cell	in vitro differentiated cells	ENCODE	GRCh38	https://www.encodeproject.org/files/ENCFF988URV/@@download/ENCFF988URV.bed.gz
ENCFF194DCA	stomach	tissue	Roadmap	GRCh38	https://www.encodeproject.org/files/ENCFF194DCA/@@download/ENCFF194DCA.bed.gz
ENCFF630OHJ	small intestine	tissue	Roadmap	GRCh38	https://www.encodeproject.org/files/ENCFF630OHJ/@@download/ENCFF630OHJ.bed.gz
ENCFF097UAJ	stomach	tissue	Roadmap	GRCh38	https://www.encodeproject.org/files/ENCFF097UAJ/@@download/ENCFF097UAJ.bed.gz
ENCFF860PPF	Caki2	immortalized cell line	ENCODE	hg19	https://www.encodeproject.org/files/ENCFF860PPF/@@download/ENCFF860PPF.bed.gz
ENCFF417HPS	Caki2	immortalized cell line	ENCODE	hg19	https://www.encodeproject.org/files/ENCFF417HPS/@@download/ENCFF417HPS.bed.gz
ENCFF790CZU	Caki2	immortalized cell line	ENCODE	GRCh38	https://www.encodeproject.org/files/ENCFF790CZU/@@download/ENCFF790CZU.bed.gz
ENCFF295OQR	Caki2	immortalized cell line	ENCODE	GRCh38	https://www.encodeproject.org/files/ENCFF295OQR/@@download/ENCFF295OQR.bed.gz
ENCFF140VUL	right lung	tissue	Roadmap	GRCh38	https://www.encodeproject.org/files/ENCFF140VUL/@@download/ENCFF140VUL.bed.gz
ENCFF742WRC	left renal pelvis	tissue	Roadmap	GRCh38	https://www.encodeproject.org/files/ENCFF742WRC/@@download/ENCFF742WRC.bed.gz
ENCFF198WIN	right renal cortex interstitium	tissue	Roadmap	GRCh38	https://www.encodeproject.org/files/ENCFF198WIN/@@download/ENCFF198WIN.bed.gz
ENCFF732VLL	renal cortex interstitium	tissue	Roadmap	GRCh38	https://www.encodeproject.org/files/ENCFF732VLL/@@download/ENCFF732VLL.bed.gz
ENCFF382TQZ	globus pallidus	tissue	ENCODE	GRCh38	https://www.encodeproject.org/files/ENCFF382TQZ/@@download/ENCFF382TQZ.bed.gz
ENCFF902VCD	globus pallidus	tissue	ENCODE	GRCh38	https://www.encodeproject.org/files/ENCFF902VCD/@@download/ENCFF902VCD.bed.gz
ENCFF733UOT	right kidney	tissue	Roadmap	GRCh38	https://www.encodeproject.org/files/ENCFF733UOT/@@download/ENCFF733UOT.bed.gz
ENCFF382AEJ	muscle of leg	tissue	Roadmap	GRCh38	https://www.encodeproject.org/files/ENCFF382AEJ/@@download/ENCFF382AEJ.bed.gz
ENCFF197CRC	heart	tissue	Roadmap	GRCh38	https://www.encodeproject.org/files/ENCFF197CRC/@@download/ENCFF197CRC.bed.gz
ENCFF734PPZ	stomach	tissue	Roadmap	GRCh38	https://www.encodeproject.org/files/ENCFF734PPZ/@@download/ENCFF734PPZ.bed.gz
ENCFF684MAZ	muscle of leg	tissue	Roadmap	GRCh38	https://www.encodeproject.org/files/ENCFF684MAZ/@@download/ENCFF684MAZ.bed.gz
ENCFF917MLF	thymus	tissue	Roadmap	GRCh38	https://www.encodeproject.org/files/ENCFF917MLF/@@download/ENCFF917MLF.bed.gz
ENCFF800DOC	brain	tissue	Roadmap	GRCh38	https://www.encodeproject.org/files/ENCFF800DOC/@@download/ENCFF800DOC.bed.gz
ENCFF627GAY	A549	immortalized cell line	GGR	GRCh38	https://www.encodeproject.org/files/ENCFF627GAY/@@download/ENCFF627GAY.bed.gz
ENCFF561BJA	A549	immortalized cell line	GGR	GRCh38	https://www.encodeproject.org/files/ENCFF561BJA/@@download/ENCFF561BJA.bed.gz
ENCFF879USK	A549	immortalized cell line	GGR	GRCh38	https://www.encodeproject.org/files/ENCFF879USK/@@download/ENCFF879USK.bed.gz
ENCFF889DLS	A549	immortalized cell line	GGR	GRCh38	https://www.encodeproject.org/files/ENCFF889DLS/@@download/ENCFF889DLS.bed.gz
ENCFF064JZR	renal pelvis	tissue	Roadmap	GRCh38	https://www.encodeproject.org/files/ENCFF064JZR/@@download/ENCFF064JZR.bed.gz
ENCFF056LVP	muscle of back	tissue	Roadmap	GRCh38	https://www.encodeproject.org/files/ENCFF056LVP/@@download/ENCFF056LVP.bed.gz
ENCFF208CUI	hematopoietic multipotent progenitor cell	in vitro differentiated cells	Roadmap	GRCh38	https://www.encodeproject.org/files/ENCFF208CUI/@@download/ENCFF208CUI.bed.gz
ENCFF133ICX	small intestine	tissue	Roadmap	GRCh38	https://www.encodeproject.org/files/ENCFF133ICX/@@download/ENCFF133ICX.bed.gz
ENCFF459NWX	large intestine	tissue	Roadmap	GRCh38	https://www.encodeproject.org/files/ENCFF459NWX/@@download/ENCFF459NWX.bed.gz
ENCFF143DJJ	right lung	tissue	Roadmap	GRCh38	https://www.encodeproject.org/files/ENCFF143DJJ/@@download/ENCFF143DJJ.bed.gz
ENCFF180AEX	spleen	tissue	Roadmap	GRCh38	https://www.encodeproject.org/files/ENCFF180AEX/@@download/ENCFF180AEX.bed.gz
ENCFF411ADY	muscle of arm	tissue	Roadmap	GRCh38	https://www.encodeproject.org/files/ENCFF411ADY/@@download/ENCFF411ADY.bed.gz
ENCFF881BUS	left lung	tissue	Roadmap	GRCh38	https://www.encodeproject.org/files/ENCFF881BUS/@@download/ENCFF881BUS.bed.gz
ENCFF577ZMC	kidney	tissue	Roadmap	GRCh38	https://www.encodeproject.org/files/ENCFF577ZMC/@@download/ENCFF577ZMC.bed.gz
ENCFF532WPU	large intestine	tissue	Roadmap	GRCh38	https://www.encodeproject.org/files/ENCFF532WPU/@@download/ENCFF532WPU.bed.gz
ENCFF083XLR	caudate nucleus	tissue	ENCODE	GRCh38	https://www.encodeproject.org/files/ENCFF083XLR/@@download/ENCFF083XLR.bed.gz
ENCFF553KUB	stomach	tissue	Roadmap	GRCh38	https://www.encodeproject.org/files/ENCFF553KUB/@@download/ENCFF553KUB.bed.gz
ENCFF294NFN	thoracic segment muscle	tissue	Roadmap	GRCh38	https://www.encodeproject.org/files/ENCFF294NFN/@@download/ENCFF294NFN.bed.gz
ENCFF675RVL	natural killer cell	primary cell	Roadmap	GRCh38	https://www.encodeproject.org/files/ENCFF675RVL/@@download/ENCFF675RVL.bed.gz
ENCFF378KGO	common myeloid progenitor, CD34-positive	primary cell	Roadmap	GRCh38	https://www.encodeproject.org/files/ENCFF378KGO/@@download/ENCFF378KGO.bed.gz
ENCFF929EGO	right lung	tissue	Roadmap	GRCh38	https://www.encodeproject.org/files/ENCFF929EGO/@@download/ENCFF929EGO.bed.gz
ENCFF867OXG	dermis microvascular lymphatic vessel endothelial cell	primary cell	ENCODE	GRCh38	https://www.encodeproject.org/files/ENCFF867OXG/@@download/ENCFF867OXG.bed.gz
ENCFF085LQJ	dermis microvascular lymphatic vessel endothelial cell	primary cell	ENCODE	GRCh38	https://www.encodeproject.org/files/ENCFF085LQJ/@@download/ENCFF085LQJ.bed.gz
ENCFF173WZS	left lung	tissue	Roadmap	GRCh38	https://www.encodeproject.org/files/ENCFF173WZS/@@download/ENCFF173WZS.bed.gz
ENCFF173MJQ	large intestine	tissue	Roadmap	GRCh38	https://www.encodeproject.org/files/ENCFF173MJQ/@@download/ENCFF173MJQ.bed.gz
ENCFF954NAG	epithelial cell of proximal tubule	primary cell	ENCODE	GRCh38	https://www.encodeproject.org/files/ENCFF954NAG/@@download/ENCFF954NAG.bed.gz
ENCFF474DSN	epithelial cell of proximal tubule	primary cell	ENCODE	GRCh38	https://www.encodeproject.org/files/ENCFF474DSN/@@download/ENCFF474DSN.bed.gz
ENCFF777SVA	right lung	tissue	Roadmap	GRCh38	https://www.encodeproject.org/files/ENCFF777SVA/@@download/ENCFF777SVA.bed.gz
ENCFF116GQA	kidney	tissue	Roadmap	GRCh38	https://www.encodeproject.org/files/ENCFF116GQA/@@download/ENCFF116GQA.bed.gz
ENCFF876ULN	cardiac mesoderm	in vitro differentiated cells	ENCODE	GRCh38	https://www.encodeproject.org/files/ENCFF876ULN/@@download/ENCFF876ULN.bed.gz
ENCFF033JMX	muscle of arm	tissue	Roadmap	GRCh38	https://www.encodeproject.org/files/ENCFF033JMX/@@download/ENCFF033JMX.bed.gz
ENCFF702ROS	brain pericyte	primary cell	ENCODE	GRCh38	https://www.encodeproject.org/files/ENCFF702ROS/@@download/ENCFF702ROS.bed.gz
ENCFF976JED	skin of body	tissue	Roadmap	GRCh38	https://www.encodeproject.org/files/ENCFF976JED/@@download/ENCFF976JED.bed.gz
ENCFF721HLN	muscle of arm	tissue	Roadmap	GRCh38	https://www.encodeproject.org/files/ENCFF721HLN/@@download/ENCFF721HLN.bed.gz
ENCFF290EPY	lung	tissue	Roadmap	GRCh38	https://www.encodeproject.org/files/ENCFF290EPY/@@download/ENCFF290EPY.bed.gz
ENCFF273ITO	SK-N-DZ	immortalized cell line	ENCODE	hg19	https://www.encodeproject.org/files/ENCFF273ITO/@@download/ENCFF273ITO.bed.gz
ENCFF317XZM	SK-N-DZ	immortalized cell line	ENCODE	GRCh38	https://www.encodeproject.org/files/ENCFF317XZM/@@download/ENCFF317XZM.bed.gz
ENCFF222GSK	SK-N-DZ	immortalized cell line	ENCODE	GRCh38	https://www.encodeproject.org/files/ENCFF222GSK/@@download/ENCFF222GSK.bed.gz
ENCFF120DNW	large intestine	tissue	Roadmap	GRCh38	https://www.encodeproject.org/files/ENCFF120DNW/@@download/ENCFF120DNW.bed.gz
ENCFF438GJD	lung	tissue	Roadmap	GRCh38	https://www.encodeproject.org/files/ENCFF438GJD/@@download/ENCFF438GJD.bed.gz
ENCFF916FIA	regulatory T cell	primary cell	ENCODE	GRCh38	https://www.encodeproject.org/files/ENCFF916FIA/@@download/ENCFF916FIA.bed.gz
ENCFF118DRT	large intestine	tissue	Roadmap	GRCh38	https://www.encodeproject.org/files/ENCFF118DRT/@@download/ENCFF118DRT.bed.gz
ENCFF989JGF	large intestine	tissue	Roadmap	hg19	https://www.encodeproject.org/files/ENCFF989JGF/@@download/ENCFF989JGF.bed.gz
ENCFF360KYS	right kidney	tissue	Roadmap	GRCh38	https://www.encodeproject.org/files/ENCFF360KYS/@@download/ENCFF360KYS.bed.gz
ENCFF049XKN	foreskin melanocyte	primary cell	Roadmap	GRCh38	https://www.encodeproject.org/files/ENCFF049XKN/@@download/ENCFF049XKN.bed.gz
ENCFF842IEY	stomach	tissue	Roadmap	GRCh38	https://www.encodeproject.org/files/ENCFF842IEY/@@download/ENCFF842IEY.bed.gz
ENCFF924NKC	renal cortex interstitium	tissue	Roadmap	GRCh38	https://www.encodeproject.org/files/ENCFF924NKC/@@download/ENCFF924NKC.bed.gz
ENCFF653SUH	left kidney	tissue	Roadmap	GRCh38	https://www.encodeproject.org/files/ENCFF653SUH/@@download/ENCFF653SUH.bed.gz
ENCFF757IKL	muscle of back	tissue	Roadmap	GRCh38	https://www.encodeproject.org/files/ENCFF757IKL/@@download/ENCFF757IKL.bed.gz
ENCFF975DXH	muscle of back	tissue	Roadmap	GRCh38	https://www.encodeproject.org/files/ENCFF975DXH/@@download/ENCFF975DXH.bed.gz
ENCFF979NIV	kidney	tissue	Roadmap	GRCh38	https://www.encodeproject.org/files/ENCFF979NIV/@@download/ENCFF979NIV.bed.gz
ENCFF897CBR	BE2C	immortalized cell line	ENCODE	GRCh38	https://www.encodeproject.org/files/ENCFF897CBR/@@download/ENCFF897CBR.bed.gz
ENCFF913JPF	BE2C	immortalized cell line	ENCODE	GRCh38	https://www.encodeproject.org/files/ENCFF913JPF/@@download/ENCFF913JPF.bed.gz
ENCFF858JQG	stomach	tissue	Roadmap	GRCh38	https://www.encodeproject.org/files/ENCFF858JQG/@@download/ENCFF858JQG.bed.gz
ENCFF687GYG	natural killer cell	primary cell	Roadmap	GRCh38	https://www.encodeproject.org/files/ENCFF687GYG/@@download/ENCFF687GYG.bed.gz
ENCFF173JRC	muscle of leg	tissue	Roadmap	GRCh38	https://www.encodeproject.org/files/ENCFF173JRC/@@download/ENCFF173JRC.bed.gz
ENCFF077UJK	right kidney	tissue	Roadmap	GRCh38	https://www.encodeproject.org/files/ENCFF077UJK/@@download/ENCFF077UJK.bed.gz
ENCFF786QZY	muscle of arm	tissue	Roadmap	GRCh38	https://www.encodeproject.org/files/ENCFF786QZY/@@download/ENCFF786QZY.bed.gz
ENCFF104VLJ	thymus	tissue	Roadmap	GRCh38	https://www.encodeproject.org/files/ENCFF104VLJ/@@download/ENCFF104VLJ.bed.gz
ENCFF164IJW	pancreas	tissue	Roadmap	GRCh38	https://www.encodeproject.org/files/ENCFF164IJW/@@download/ENCFF164IJW.bed.gz
ENCFF525ZZG	left renal cortex interstitium	tissue	Roadmap	GRCh38	https://www.encodeproject.org/files/ENCFF525ZZG/@@download/ENCFF525ZZG.bed.gz
ENCFF213TVS	muscle of back	tissue	Roadmap	GRCh38	https://www.encodeproject.org/files/ENCFF213TVS/@@download/ENCFF213TVS.bed.gz
ENCFF180AQM	testis	tissue	Roadmap	GRCh38	https://www.encodeproject.org/files/ENCFF180AQM/@@download/ENCFF180AQM.bed.gz
ENCFF265KNN	muscle of arm	tissue	Roadmap	GRCh38	https://www.encodeproject.org/files/ENCFF265KNN/@@download/ENCFF265KNN.bed.gz
ENCFF267EBS	common myeloid progenitor, CD34-positive	primary cell	Roadmap	GRCh38	https://www.encodeproject.org/files/ENCFF267EBS/@@download/ENCFF267EBS.bed.gz
ENCFF677LCJ	muscle of trunk	tissue	Roadmap	GRCh38	https://www.encodeproject.org/files/ENCFF677LCJ/@@download/ENCFF677LCJ.bed.gz
ENCFF132DVF	renal pelvis	tissue	Roadmap	GRCh38	https://www.encodeproject.org/files/ENCFF132DVF/@@download/ENCFF132DVF.bed.gz
ENCFF532RQO	adrenal gland	tissue	Roadmap	GRCh38	https://www.encodeproject.org/files/ENCFF532RQO/@@download/ENCFF532RQO.bed.gz
ENCFF137UKU	large intestine	tissue	Roadmap	GRCh38	https://www.encodeproject.org/files/ENCFF137UKU/@@download/ENCFF137UKU.bed.gz
ENCFF901XEJ	muscle of arm	tissue	Roadmap	GRCh38	https://www.encodeproject.org/files/ENCFF901XEJ/@@download/ENCFF901XEJ.bed.gz
ENCFF172HGE	small intestine	tissue	Roadmap	GRCh38	https://www.encodeproject.org/files/ENCFF172HGE/@@download/ENCFF172HGE.bed.gz
ENCFF611KWJ	muscle of arm	tissue	Roadmap	GRCh38	https://www.encodeproject.org/files/ENCFF611KWJ/@@download/ENCFF611KWJ.bed.gz
ENCFF828HED	right lung	tissue	Roadmap	GRCh38	https://www.encodeproject.org/files/ENCFF828HED/@@download/ENCFF828HED.bed.gz
ENCFF786GMY	renal pelvis	tissue	Roadmap	GRCh38	https://www.encodeproject.org/files/ENCFF786GMY/@@download/ENCFF786GMY.bed.gz
ENCFF285FXR	thymus	tissue	Roadmap	GRCh38	https://www.encodeproject.org/files/ENCFF285FXR/@@download/ENCFF285FXR.bed.gz
ENCFF434IPQ	left lung	tissue	Roadmap	GRCh38	https://www.encodeproject.org/files/ENCFF434IPQ/@@download/ENCFF434IPQ.bed.gz
ENCFF978III	small intestine	tissue	Roadmap	GRCh38	https://www.encodeproject.org/files/ENCFF978III/@@download/ENCFF978III.bed.gz
ENCFF483JXP	large intestine	tissue	Roadmap	GRCh38	https://www.encodeproject.org/files/ENCFF483JXP/@@download/ENCFF483JXP.bed.gz
ENCFF906KRB	left renal cortex interstitium	tissue	Roadmap	GRCh38	https://www.encodeproject.org/files/ENCFF906KRB/@@download/ENCFF906KRB.bed.gz
ENCFF808FRN	placenta	tissue	Roadmap	GRCh38	https://www.encodeproject.org/files/ENCFF808FRN/@@download/ENCFF808FRN.bed.gz
ENCFF064KOE	muscle of back	tissue	Roadmap	GRCh38	https://www.encodeproject.org/files/ENCFF064KOE/@@download/ENCFF064KOE.bed.gz
ENCFF425HGL	small intestine	tissue	Roadmap	GRCh38	https://www.encodeproject.org/files/ENCFF425HGL/@@download/ENCFF425HGL.bed.gz
ENCFF230WJT	skin fibroblast	primary cell	ENCODE	GRCh38	https://www.encodeproject.org/files/ENCFF230WJT/@@download/ENCFF230WJT.bed.gz
ENCFF911DJA	skin fibroblast	primary cell	ENCODE	GRCh38	https://www.encodeproject.org/files/ENCFF911DJA/@@download/ENCFF911DJA.bed.gz
ENCFF944HYF	muscle of leg	tissue	Roadmap	GRCh38	https://www.encodeproject.org/files/ENCFF944HYF/@@download/ENCFF944HYF.bed.gz
ENCFF144ERX	right kidney	tissue	Roadmap	GRCh38	https://www.encodeproject.org/files/ENCFF144ERX/@@download/ENCFF144ERX.bed.gz
ENCFF910QCI	left lung	tissue	Roadmap	GRCh38	https://www.encodeproject.org/files/ENCFF910QCI/@@download/ENCFF910QCI.bed.gz
ENCFF144HBQ	T-cell	primary cell	Roadmap	GRCh38	https://www.encodeproject.org/files/ENCFF144HBQ/@@download/ENCFF144HBQ.bed.gz
ENCFF795LZP	fibroblast of upper leg skin	primary cell	ENCODE	hg19	https://www.encodeproject.org/files/ENCFF795LZP/@@download/ENCFF795LZP.bed.gz
ENCFF332NQS	fibroblast of upper leg skin	primary cell	ENCODE	GRCh38	https://www.encodeproject.org/files/ENCFF332NQS/@@download/ENCFF332NQS.bed.gz
ENCFF692QLL	fibroblast of upper leg skin	primary cell	ENCODE	GRCh38	https://www.encodeproject.org/files/ENCFF692QLL/@@download/ENCFF692QLL.bed.gz
ENCFF376KPO	smooth muscle cell of the brain vasculature	primary cell	ENCODE	GRCh38	https://www.encodeproject.org/files/ENCFF376KPO/@@download/ENCFF376KPO.bed.gz
ENCFF379CCP	smooth muscle cell of the brain vasculature	primary cell	ENCODE	GRCh38	https://www.encodeproject.org/files/ENCFF379CCP/@@download/ENCFF379CCP.bed.gz
ENCFF832UZR	right renal pelvis	tissue	Roadmap	GRCh38	https://www.encodeproject.org/files/ENCFF832UZR/@@download/ENCFF832UZR.bed.gz
ENCFF905NQU	left lung	tissue	Roadmap	GRCh38	https://www.encodeproject.org/files/ENCFF905NQU/@@download/ENCFF905NQU.bed.gz
ENCFF180TWQ	left lung	tissue	Roadmap	GRCh38	https://www.encodeproject.org/files/ENCFF180TWQ/@@download/ENCFF180TWQ.bed.gz
ENCFF361KGC	fibroblast of gingiva	primary cell	ENCODE	GRCh38	https://www.encodeproject.org/files/ENCFF361KGC/@@download/ENCFF361KGC.bed.gz
ENCFF912TSF	fibroblast of gingiva	primary cell	ENCODE	GRCh38	https://www.encodeproject.org/files/ENCFF912TSF/@@download/ENCFF912TSF.bed.gz
ENCFF355YGK	hematopoietic multipotent progenitor cell	in vitro differentiated cells	ENCODE	hg19	https://www.encodeproject.org/files/ENCFF355YGK/@@download/ENCFF355YGK.bed.gz
ENCFF856YHV	hematopoietic multipotent progenitor cell	in vitro differentiated cells	ENCODE	GRCh38	https://www.encodeproject.org/files/ENCFF856YHV/@@download/ENCFF856YHV.bed.gz
ENCFF270WND	hematopoietic multipotent progenitor cell	in vitro differentiated cells	ENCODE	GRCh38	https://www.encodeproject.org/files/ENCFF270WND/@@download/ENCFF270WND.bed.gz
ENCFF916EFR	ovary	tissue	Roadmap	GRCh38	https://www.encodeproject.org/files/ENCFF916EFR/@@download/ENCFF916EFR.bed.gz
ENCFF300GCE	H1-hESC	stem cell	ENCODE	GRCh38	https://www.encodeproject.org/files/ENCFF300GCE/@@download/ENCFF300GCE.bed.gz
ENCFF800FHQ	Panc1	immortalized cell line	ENCODE	GRCh38	https://www.encodeproject.org/files/ENCFF800FHQ/@@download/ENCFF800FHQ.bed.gz
ENCFF403SLY	Panc1	immortalized cell line	ENCODE	GRCh38	https://www.encodeproject.org/files/ENCFF403SLY/@@download/ENCFF403SLY.bed.gz
ENCFF991HHP	hematopoietic multipotent progenitor cell	in vitro differentiated cells	ENCODE	hg19	https://www.encodeproject.org/files/ENCFF991HHP/@@download/ENCFF991HHP.bed.gz
ENCFF215RQP	hematopoietic multipotent progenitor cell	in vitro differentiated cells	ENCODE	GRCh38	https://www.encodeproject.org/files/ENCFF215RQP/@@download/ENCFF215RQP.bed.gz
ENCFF895JGL	hematopoietic multipotent progenitor cell	in vitro differentiated cells	ENCODE	GRCh38	https://www.encodeproject.org/files/ENCFF895JGL/@@download/ENCFF895JGL.bed.gz
ENCFF178AYH	thymus	tissue	Roadmap	GRCh38	https://www.encodeproject.org/files/ENCFF178AYH/@@download/ENCFF178AYH.bed.gz
ENCFF675ZGP	lung	tissue	ENCODE	GRCh38	https://www.encodeproject.org/files/ENCFF675ZGP/@@download/ENCFF675ZGP.bed.gz
ENCFF378WSR	lung	tissue	ENCODE	GRCh38	https://www.encodeproject.org/files/ENCFF378WSR/@@download/ENCFF378WSR.bed.gz
ENCFF521ZLX	common myeloid progenitor, CD34-positive	primary cell	Roadmap	GRCh38	https://www.encodeproject.org/files/ENCFF521ZLX/@@download/ENCFF521ZLX.bed.gz
ENCFF597SVJ	fibroblast of pulmonary artery	primary cell	ENCODE	GRCh38	https://www.encodeproject.org/files/ENCFF597SVJ/@@download/ENCFF597SVJ.bed.gz
ENCFF478KIZ	fibroblast of pulmonary artery	primary cell	ENCODE	GRCh38	https://www.encodeproject.org/files/ENCFF478KIZ/@@download/ENCFF478KIZ.bed.gz
ENCFF219ABL	HCT116	immortalized cell line	ENCODE	GRCh38	https://www.encodeproject.org/files/ENCFF219ABL/@@download/ENCFF219ABL.bed.gz
ENCFF757QRT	HCT116	immortalized cell line	ENCODE	GRCh38	https://www.encodeproject.org/files/ENCFF757QRT/@@download/ENCFF757QRT.bed.gz
ENCFF574UTF	heart	tissue	Roadmap	GRCh38	https://www.encodeproject.org/files/ENCFF574UTF/@@download/ENCFF574UTF.bed.gz
ENCFF317VBE	large intestine	tissue	Roadmap	GRCh38	https://www.encodeproject.org/files/ENCFF317VBE/@@download/ENCFF317VBE.bed.gz
ENCFF632IDM	fibroblast of lung	primary cell	ENCODE	GRCh38	https://www.encodeproject.org/files/ENCFF632IDM/@@download/ENCFF632IDM.bed.gz
ENCFF269BLL	fibroblast of lung	primary cell	ENCODE	GRCh38	https://www.encodeproject.org/files/ENCFF269BLL/@@download/ENCFF269BLL.bed.gz
ENCFF804KZV	Jurkat clone E61	immortalized cell line	ENCODE	GRCh38	https://www.encodeproject.org/files/ENCFF804KZV/@@download/ENCFF804KZV.bed.gz
ENCFF272GVK	Jurkat clone E61	immortalized cell line	ENCODE	GRCh38	https://www.encodeproject.org/files/ENCFF272GVK/@@download/ENCFF272GVK.bed.gz
ENCFF527KGL	GM12864	immortalized cell line	ENCODE	GRCh38	https://www.encodeproject.org/files/ENCFF527KGL/@@download/ENCFF527KGL.bed.gz
ENCFF825LJE	body of pancreas	tissue	ENCODE	GRCh38	https://www.encodeproject.org/files/ENCFF825LJE/@@download/ENCFF825LJE.bed.gz
ENCFF172TIY	body of pancreas	tissue	ENCODE	GRCh38	https://www.encodeproject.org/files/ENCFF172TIY/@@download/ENCFF172TIY.bed.gz
ENCFF612OQV	brain	tissue	ENCODE	GRCh38	https://www.encodeproject.org/files/ENCFF612OQV/@@download/ENCFF612OQV.bed.gz
ENCFF925ION	brain	tissue	ENCODE	GRCh38	https://www.encodeproject.org/files/ENCFF925ION/@@download/ENCFF925ION.bed.gz
ENCFF016DSD	right lung	tissue	Roadmap	GRCh38	https://www.encodeproject.org/files/ENCFF016DSD/@@download/ENCFF016DSD.bed.gz
ENCFF250JHL	large intestine	tissue	Roadmap	GRCh38	https://www.encodeproject.org/files/ENCFF250JHL/@@download/ENCFF250JHL.bed.gz
ENCFF336JBS	stomach	tissue	Roadmap	GRCh38	https://www.encodeproject.org/files/ENCFF336JBS/@@download/ENCFF336JBS.bed.gz
ENCFF444ZRC	B cell	primary cell	Roadmap	GRCh38	https://www.encodeproject.org/files/ENCFF444ZRC/@@download/ENCFF444ZRC.bed.gz
ENCFF984AHJ	ACHN	immortalized cell line	ENCODE	GRCh38	https://www.encodeproject.org/files/ENCFF984AHJ/@@download/ENCFF984AHJ.bed.gz
ENCFF819KML	ACHN	immortalized cell line	ENCODE	GRCh38	https://www.encodeproject.org/files/ENCFF819KML/@@download/ENCFF819KML.bed.gz
ENCFF908SUH	muscle of back	tissue	Roadmap	GRCh38	https://www.encodeproject.org/files/ENCFF908SUH/@@download/ENCFF908SUH.bed.gz
ENCFF969YOA	skin fibroblast	primary cell	Roadmap	GRCh38	https://www.encodeproject.org/files/ENCFF969YOA/@@download/ENCFF969YOA.bed.gz
ENCFF024TPY	kidney	tissue	Roadmap	GRCh38	https://www.encodeproject.org/files/ENCFF024TPY/@@download/ENCFF024TPY.bed.gz
ENCFF047EML	muscle of leg	tissue	Roadmap	GRCh38	https://www.encodeproject.org/files/ENCFF047EML/@@download/ENCFF047EML.bed.gz
ENCFF648GGB	trophoblast cell	primary cell	ENCODE	hg19	https://www.encodeproject.org/files/ENCFF648GGB/@@download/ENCFF648GGB.bed.gz
ENCFF238SPA	trophoblast cell	primary cell	ENCODE	GRCh38	https://www.encodeproject.org/files/ENCFF238SPA/@@download/ENCFF238SPA.bed.gz
ENCFF699IYG	trophoblast cell	primary cell	ENCODE	GRCh38	https://www.encodeproject.org/files/ENCFF699IYG/@@download/ENCFF699IYG.bed.gz
ENCFF371QEX	cardiac mesoderm	in vitro differentiated cells	ENCODE	GRCh38	https://www.encodeproject.org/files/ENCFF371QEX/@@download/ENCFF371QEX.bed.gz
ENCFF706EFZ	cardiac mesoderm	in vitro differentiated cells	ENCODE	GRCh38	https://www.encodeproject.org/files/ENCFF706EFZ/@@download/ENCFF706EFZ.bed.gz
ENCFF617VYF	hematopoietic multipotent progenitor cell	in vitro differentiated cells	ENCODE	GRCh38	https://www.encodeproject.org/files/ENCFF617VYF/@@download/ENCFF617VYF.bed.gz
ENCFF438INN	hematopoietic multipotent progenitor cell	in vitro differentiated cells	ENCODE	GRCh38	https://www.encodeproject.org/files/ENCFF438INN/@@download/ENCFF438INN.bed.gz
ENCFF036YYS	fibroblast of lung	primary cell	ENCODE	GRCh38	https://www.encodeproject.org/files/ENCFF036YYS/@@download/ENCFF036YYS.bed.gz
ENCFF389PHK	fibroblast of lung	primary cell	ENCODE	GRCh38	https://www.encodeproject.org/files/ENCFF389PHK/@@download/ENCFF389PHK.bed.gz
ENCFF856UQI	hindlimb muscle	tissue	Roadmap	GRCh38	https://www.encodeproject.org/files/ENCFF856UQI/@@download/ENCFF856UQI.bed.gz
ENCFF714RWU	left renal pelvis	tissue	Roadmap	GRCh38	https://www.encodeproject.org/files/ENCFF714RWU/@@download/ENCFF714RWU.bed.gz
ENCFF072MEC	H4	immortalized cell line	ENCODE	GRCh38	https://www.encodeproject.org/files/ENCFF072MEC/@@download/ENCFF072MEC.bed.gz
ENCFF295RZQ	H4	immortalized cell line	ENCODE	GRCh38	https://www.encodeproject.org/files/ENCFF295RZQ/@@download/ENCFF295RZQ.bed.gz
ENCFF162TOC	HT-29	immortalized cell line	ENCODE	GRCh38	https://www.encodeproject.org/files/ENCFF162TOC/@@download/ENCFF162TOC.bed.gz
ENCFF129MJM	HT-29	immortalized cell line	ENCODE	GRCh38	https://www.encodeproject.org/files/ENCFF129MJM/@@download/ENCFF129MJM.bed.gz
ENCFF506IBG	pulmonary artery endothelial cell	primary cell	ENCODE	GRCh38	https://www.encodeproject.org/files/ENCFF506IBG/@@download/ENCFF506IBG.bed.gz
ENCFF084PUJ	HS-5	immortalized cell line	ENCODE	GRCh38	https://www.encodeproject.org/files/ENCFF084PUJ/@@download/ENCFF084PUJ.bed.gz
ENCFF369MMT	WERI-Rb-1	immortalized cell line	ENCODE	GRCh38	https://www.encodeproject.org/files/ENCFF369MMT/@@download/ENCFF369MMT.bed.gz
ENCFF456KOM	WERI-Rb-1	immortalized cell line	ENCODE	GRCh38	https://www.encodeproject.org/files/ENCFF456KOM/@@download/ENCFF456KOM.bed.gz
ENCFF159BPC	H9	stem cell	ENCODE	hg19	https://www.encodeproject.org/files/ENCFF159BPC/@@download/ENCFF159BPC.bed.gz
ENCFF673UDU	H9	stem cell	ENCODE	GRCh38	https://www.encodeproject.org/files/ENCFF673UDU/@@download/ENCFF673UDU.bed.gz
ENCFF211HBL	H9	stem cell	ENCODE	GRCh38	https://www.encodeproject.org/files/ENCFF211HBL/@@download/ENCFF211HBL.bed.gz
ENCFF007TSW	CD14-positive monocyte	primary cell	Roadmap	GRCh38	https://www.encodeproject.org/files/ENCFF007TSW/@@download/ENCFF007TSW.bed.gz
ENCFF831JPV	thymus	tissue	Roadmap	GRCh38	https://www.encodeproject.org/files/ENCFF831JPV/@@download/ENCFF831JPV.bed.gz
ENCFF755CWG	thymus	tissue	Roadmap	GRCh38	https://www.encodeproject.org/files/ENCFF755CWG/@@download/ENCFF755CWG.bed.gz
ENCFF782KJY	lung	tissue	Roadmap	GRCh38	https://www.encodeproject.org/files/ENCFF782KJY/@@download/ENCFF782KJY.bed.gz
ENCFF247JDV	hematopoietic multipotent progenitor cell	in vitro differentiated cells	ENCODE	hg19	https://www.encodeproject.org/files/ENCFF247JDV/@@download/ENCFF247JDV.bed.gz
ENCFF275HMP	hematopoietic multipotent progenitor cell	in vitro differentiated cells	ENCODE	GRCh38	https://www.encodeproject.org/files/ENCFF275HMP/@@download/ENCFF275HMP.bed.gz
ENCFF787BJO	hematopoietic multipotent progenitor cell	in vitro differentiated cells	ENCODE	GRCh38	https://www.encodeproject.org/files/ENCFF787BJO/@@download/ENCFF787BJO.bed.gz
ENCFF326LBO	spinal cord	tissue	ENCODE	GRCh38	https://www.encodeproject.org/files/ENCFF326LBO/@@download/ENCFF326LBO.bed.gz
ENCFF405FGA	spinal cord	tissue	ENCODE	GRCh38	https://www.encodeproject.org/files/ENCFF405FGA/@@download/ENCFF405FGA.bed.gz
ENCFF259GDS	skin fibroblast	primary cell	ENCODE	GRCh38	https://www.encodeproject.org/files/ENCFF259GDS/@@download/ENCFF259GDS.bed.gz
ENCFF782GEE	skin fibroblast	primary cell	ENCODE	GRCh38	https://www.encodeproject.org/files/ENCFF782GEE/@@download/ENCFF782GEE.bed.gz
ENCFF841WOE	NT2/D1	immortalized cell line	ENCODE	GRCh38	https://www.encodeproject.org/files/ENCFF841WOE/@@download/ENCFF841WOE.bed.gz
ENCFF220KQG	NT2/D1	immortalized cell line	ENCODE	GRCh38	https://www.encodeproject.org/files/ENCFF220KQG/@@download/ENCFF220KQG.bed.gz
ENCFF447UDL	L1-S8R	induced pluripotent stem cell line	ENCODE	hg19	https://www.encodeproject.org/files/ENCFF447UDL/@@download/ENCFF447UDL.bed.gz
ENCFF603DCM	L1-S8R	induced pluripotent stem cell line	ENCODE	GRCh38	https://www.encodeproject.org/files/ENCFF603DCM/@@download/ENCFF603DCM.bed.gz
ENCFF654YOW	L1-S8R	induced pluripotent stem cell line	ENCODE	GRCh38	https://www.encodeproject.org/files/ENCFF654YOW/@@download/ENCFF654YOW.bed.gz
ENCFF214BKK	body of pancreas	tissue	ENCODE	GRCh38	https://www.encodeproject.org/files/ENCFF214BKK/@@download/ENCFF214BKK.bed.gz
ENCFF350ZQV	dermis blood vessel endothelial cell	primary cell	ENCODE	GRCh38	https://www.encodeproject.org/files/ENCFF350ZQV/@@download/ENCFF350ZQV.bed.gz
ENCFF469VYN	dermis blood vessel endothelial cell	primary cell	ENCODE	GRCh38	https://www.encodeproject.org/files/ENCFF469VYN/@@download/ENCFF469VYN.bed.gz
ENCFF669OTR	CD14-positive monocyte	primary cell	ENCODE	GRCh38	https://www.encodeproject.org/files/ENCFF669OTR/@@download/ENCFF669OTR.bed.gz
ENCFF838BWI	fibroblast of the aortic adventitia	primary cell	ENCODE	GRCh38	https://www.encodeproject.org/files/ENCFF838BWI/@@download/ENCFF838BWI.bed.gz
ENCFF781DJJ	fibroblast of the aortic adventitia	primary cell	ENCODE	GRCh38	https://www.encodeproject.org/files/ENCFF781DJJ/@@download/ENCFF781DJJ.bed.gz
ENCFF494VHO	fibroblast of dermis	primary cell	ENCODE	GRCh38	https://www.encodeproject.org/files/ENCFF494VHO/@@download/ENCFF494VHO.bed.gz
ENCFF020LBO	fibroblast of dermis	primary cell	ENCODE	GRCh38	https://www.encodeproject.org/files/ENCFF020LBO/@@download/ENCFF020LBO.bed.gz
ENCFF698JQB	fibroblast of arm	primary cell	ENCODE	hg19	https://www.encodeproject.org/files/ENCFF698JQB/@@download/ENCFF698JQB.bed.gz
ENCFF426XVS	fibroblast of arm	primary cell	ENCODE	GRCh38	https://www.encodeproject.org/files/ENCFF426XVS/@@download/ENCFF426XVS.bed.gz
ENCFF712OAU	OCI-LY7	immortalized cell line	ENCODE	GRCh38	https://www.encodeproject.org/files/ENCFF712OAU/@@download/ENCFF712OAU.bed.gz
ENCFF278DAW	OCI-LY7	immortalized cell line	ENCODE	GRCh38	https://www.encodeproject.org/files/ENCFF278DAW/@@download/ENCFF278DAW.bed.gz
ENCFF881ICE	adrenal gland	tissue	ENCODE	GRCh38	https://www.encodeproject.org/files/ENCFF881ICE/@@download/ENCFF881ICE.bed.gz
ENCFF590NWM	GM12878	immortalized cell line	ENCODE	GRCh38	https://www.encodeproject.org/files/ENCFF590NWM/@@download/ENCFF590NWM.bed.gz
ENCFF704SIU	GM12878	immortalized cell line	ENCODE	GRCh38	https://www.encodeproject.org/files/ENCFF704SIU/@@download/ENCFF704SIU.bed.gz
ENCFF372YYX	MM.1S	immortalized cell line	ENCODE	hg19	https://www.encodeproject.org/files/ENCFF372YYX/@@download/ENCFF372YYX.bed.gz
ENCFF432NCF	MM.1S	immortalized cell line	ENCODE	GRCh38	https://www.encodeproject.org/files/ENCFF432NCF/@@download/ENCFF432NCF.bed.gz
ENCFF654MTB	fibroblast of mammary gland	primary cell	ENCODE	GRCh38	https://www.encodeproject.org/files/ENCFF654MTB/@@download/ENCFF654MTB.bed.gz
ENCFF014POT	fibroblast of mammary gland	primary cell	ENCODE	GRCh38	https://www.encodeproject.org/files/ENCFF014POT/@@download/ENCFF014POT.bed.gz
ENCFF207OFS	bronchial epithelial cell	primary cell	ENCODE	GRCh38	https://www.encodeproject.org/files/ENCFF207OFS/@@download/ENCFF207OFS.bed.gz
ENCFF969PTO	bronchial epithelial cell	primary cell	ENCODE	GRCh38	https://www.encodeproject.org/files/ENCFF969PTO/@@download/ENCFF969PTO.bed.gz
ENCFF892YMX	HeLa-S3	immortalized cell line	ENCODE	hg19	https://www.encodeproject.org/files/ENCFF892YMX/@@download/ENCFF892YMX.bed.gz
ENCFF695EJF	HeLa-S3	immortalized cell line	ENCODE	GRCh38	https://www.encodeproject.org/files/ENCFF695EJF/@@download/ENCFF695EJF.bed.gz
ENCFF594MNL	HeLa-S3	immortalized cell line	ENCODE	GRCh38	https://www.encodeproject.org/files/ENCFF594MNL/@@download/ENCFF594MNL.bed.gz
ENCFF092NPZ	dermis blood vessel endothelial cell	primary cell	ENCODE	GRCh38	https://www.encodeproject.org/files/ENCFF092NPZ/@@download/ENCFF092NPZ.bed.gz
ENCFF599ISA	dermis blood vessel endothelial cell	primary cell	ENCODE	GRCh38	https://www.encodeproject.org/files/ENCFF599ISA/@@download/ENCFF599ISA.bed.gz
ENCFF523YCQ	choroid plexus epithelial cell	primary cell	ENCODE	GRCh38	https://www.encodeproject.org/files/ENCFF523YCQ/@@download/ENCFF523YCQ.bed.gz
ENCFF471LRB	choroid plexus epithelial cell	primary cell	ENCODE	GRCh38	https://www.encodeproject.org/files/ENCFF471LRB/@@download/ENCFF471LRB.bed.gz
ENCFF175GCC	choroid plexus epithelial cell	primary cell	ENCODE	hg19	https://www.encodeproject.org/files/ENCFF175GCC/@@download/ENCFF175GCC.bed.gz
ENCFF342VGE	keratinocyte	primary cell	ENCODE	GRCh38	https://www.encodeproject.org/files/ENCFF342VGE/@@download/ENCFF342VGE.bed.gz
ENCFF557DEE	keratinocyte	primary cell	ENCODE	GRCh38	https://www.encodeproject.org/files/ENCFF557DEE/@@download/ENCFF557DEE.bed.gz
ENCFF226GFM	renal cortical epithelial cell	primary cell	ENCODE	GRCh38	https://www.encodeproject.org/files/ENCFF226GFM/@@download/ENCFF226GFM.bed.gz
ENCFF185SDR	renal cortical epithelial cell	primary cell	ENCODE	GRCh38	https://www.encodeproject.org/files/ENCFF185SDR/@@download/ENCFF185SDR.bed.gz
ENCFF523HID	Caco-2	immortalized cell line	ENCODE	GRCh38	https://www.encodeproject.org/files/ENCFF523HID/@@download/ENCFF523HID.bed.gz
ENCFF946ZWI	Caco-2	immortalized cell line	ENCODE	GRCh38	https://www.encodeproject.org/files/ENCFF946ZWI/@@download/ENCFF946ZWI.bed.gz
ENCFF863EOK	SK-N-MC	immortalized cell line	ENCODE	GRCh38	https://www.encodeproject.org/files/ENCFF863EOK/@@download/ENCFF863EOK.bed.gz
ENCFF793GDB	SK-N-MC	immortalized cell line	ENCODE	GRCh38	https://www.encodeproject.org/files/ENCFF793GDB/@@download/ENCFF793GDB.bed.gz
ENCFF796YHU	adrenal gland	tissue	ENCODE	GRCh38	https://www.encodeproject.org/files/ENCFF796YHU/@@download/ENCFF796YHU.bed.gz
ENCFF514TNF	MCF-7	immortalized cell line	ENCODE	GRCh38	https://www.encodeproject.org/files/ENCFF514TNF/@@download/ENCFF514TNF.bed.gz
ENCFF733EZV	MCF-7	immortalized cell line	ENCODE	GRCh38	https://www.encodeproject.org/files/ENCFF733EZV/@@download/ENCFF733EZV.bed.gz
ENCFF132MDE	kidney	tissue	ENCODE	GRCh38	https://www.encodeproject.org/files/ENCFF132MDE/@@download/ENCFF132MDE.bed.gz
ENCFF224KRB	tongue	tissue	ENCODE	GRCh38	https://www.encodeproject.org/files/ENCFF224KRB/@@download/ENCFF224KRB.bed.gz
ENCFF440NVK	tongue	tissue	ENCODE	GRCh38	https://www.encodeproject.org/files/ENCFF440NVK/@@download/ENCFF440NVK.bed.gz
ENCFF772WEQ	stromal cell of bone marrow	primary cell	ENCODE	GRCh38	https://www.encodeproject.org/files/ENCFF772WEQ/@@download/ENCFF772WEQ.bed.gz
ENCFF735WAG	stromal cell of bone marrow	primary cell	ENCODE	GRCh38	https://www.encodeproject.org/files/ENCFF735WAG/@@download/ENCFF735WAG.bed.gz
ENCFF064SEK	HS-27A	immortalized cell line	ENCODE	GRCh38	https://www.encodeproject.org/files/ENCFF064SEK/@@download/ENCFF064SEK.bed.gz
ENCFF880WZV	glomerular visceral epithelial cell	primary cell	ENCODE	GRCh38	https://www.encodeproject.org/files/ENCFF880WZV/@@download/ENCFF880WZV.bed.gz
ENCFF012RRK	glomerular visceral epithelial cell	primary cell	ENCODE	GRCh38	https://www.encodeproject.org/files/ENCFF012RRK/@@download/ENCFF012RRK.bed.gz
ENCFF406TOT	H7-hESC	stem cell	ENCODE	GRCh38	https://www.encodeproject.org/files/ENCFF406TOT/@@download/ENCFF406TOT.bed.gz
ENCFF552ZVJ	H7-hESC	stem cell	ENCODE	GRCh38	https://www.encodeproject.org/files/ENCFF552ZVJ/@@download/ENCFF552ZVJ.bed.gz
ENCFF086EQI	MCF-7	immortalized cell line	ENCODE	GRCh38	https://www.encodeproject.org/files/ENCFF086EQI/@@download/ENCFF086EQI.bed.gz
ENCFF062JJA	MCF-7	immortalized cell line	ENCODE	GRCh38	https://www.encodeproject.org/files/ENCFF062JJA/@@download/ENCFF062JJA.bed.gz
ENCFF836QYX	cardiac mesoderm	in vitro differentiated cells	ENCODE	GRCh38	https://www.encodeproject.org/files/ENCFF836QYX/@@download/ENCFF836QYX.bed.gz
ENCFF346KEV	HeLa-S3	immortalized cell line	ENCODE	hg19	https://www.encodeproject.org/files/ENCFF346KEV/@@download/ENCFF346KEV.bed.gz
ENCFF104FZS	HeLa-S3	immortalized cell line	ENCODE	GRCh38	https://www.encodeproject.org/files/ENCFF104FZS/@@download/ENCFF104FZS.bed.gz
ENCFF140DLA	HeLa-S3	immortalized cell line	ENCODE	GRCh38	https://www.encodeproject.org/files/ENCFF140DLA/@@download/ENCFF140DLA.bed.gz
ENCFF869OJP	myotube	in vitro differentiated cells	ENCODE	GRCh38	https://www.encodeproject.org/files/ENCFF869OJP/@@download/ENCFF869OJP.bed.gz
ENCFF186DVN	myotube	in vitro differentiated cells	ENCODE	GRCh38	https://www.encodeproject.org/files/ENCFF186DVN/@@download/ENCFF186DVN.bed.gz
ENCFF291NPT	PC-9	immortalized cell line	ENCODE	hg19	https://www.encodeproject.org/files/ENCFF291NPT/@@download/ENCFF291NPT.bed.gz
ENCFF654HTU	PC-9	immortalized cell line	ENCODE	GRCh38	https://www.encodeproject.org/files/ENCFF654HTU/@@download/ENCFF654HTU.bed.gz
ENCFF704JKH	PC-9	immortalized cell line	ENCODE	GRCh38	https://www.encodeproject.org/files/ENCFF704JKH/@@download/ENCFF704JKH.bed.gz
ENCFF384MYP	brain microvascular endothelial cell	primary cell	ENCODE	GRCh38	https://www.encodeproject.org/files/ENCFF384MYP/@@download/ENCFF384MYP.bed.gz
ENCFF744YCN	brain microvascular endothelial cell	primary cell	ENCODE	GRCh38	https://www.encodeproject.org/files/ENCFF744YCN/@@download/ENCFF744YCN.bed.gz
ENCFF460FCG	fibroblast of peridontal ligament	primary cell	ENCODE	GRCh38	https://www.encodeproject.org/files/ENCFF460FCG/@@download/ENCFF460FCG.bed.gz
ENCFF722GNI	fibroblast of peridontal ligament	primary cell	ENCODE	GRCh38	https://www.encodeproject.org/files/ENCFF722GNI/@@download/ENCFF722GNI.bed.gz
ENCFF942XLQ	hematopoietic multipotent progenitor cell	in vitro differentiated cells	ENCODE	GRCh38	https://www.encodeproject.org/files/ENCFF942XLQ/@@download/ENCFF942XLQ.bed.gz
ENCFF514CGR	foreskin fibroblast	primary cell	ENCODE	GRCh38	https://www.encodeproject.org/files/ENCFF514CGR/@@download/ENCFF514CGR.bed.gz
ENCFF815LIR	foreskin fibroblast	primary cell	ENCODE	GRCh38	https://www.encodeproject.org/files/ENCFF815LIR/@@download/ENCFF815LIR.bed.gz
ENCFF157AJE	thyroid gland	tissue	ENCODE	GRCh38	https://www.encodeproject.org/files/ENCFF157AJE/@@download/ENCFF157AJE.bed.gz
ENCFF222JZF	thyroid gland	tissue	ENCODE	GRCh38	https://www.encodeproject.org/files/ENCFF222JZF/@@download/ENCFF222JZF.bed.gz
ENCFF416APW	glomerular endothelial cell	primary cell	ENCODE	GRCh38	https://www.encodeproject.org/files/ENCFF416APW/@@download/ENCFF416APW.bed.gz
ENCFF533QIZ	glomerular endothelial cell	primary cell	ENCODE	GRCh38	https://www.encodeproject.org/files/ENCFF533QIZ/@@download/ENCFF533QIZ.bed.gz
ENCFF856UKF	amniotic epithelial cell	primary cell	ENCODE	GRCh38	https://www.encodeproject.org/files/ENCFF856UKF/@@download/ENCFF856UKF.bed.gz
ENCFF067IWG	amniotic epithelial cell	primary cell	ENCODE	GRCh38	https://www.encodeproject.org/files/ENCFF067IWG/@@download/ENCFF067IWG.bed.gz
ENCFF060OQR	bronchial epithelial cell	primary cell	ENCODE	GRCh38	https://www.encodeproject.org/files/ENCFF060OQR/@@download/ENCFF060OQR.bed.gz
ENCFF062NOL	bronchial epithelial cell	primary cell	ENCODE	GRCh38	https://www.encodeproject.org/files/ENCFF062NOL/@@download/ENCFF062NOL.bed.gz
ENCFF197DFT	A673	immortalized cell line	ENCODE	GRCh38	https://www.encodeproject.org/files/ENCFF197DFT/@@download/ENCFF197DFT.bed.gz
ENCFF884NDX	A673	immortalized cell line	ENCODE	GRCh38	https://www.encodeproject.org/files/ENCFF884NDX/@@download/ENCFF884NDX.bed.gz
ENCFF293TIJ	astrocyte	primary cell	ENCODE	GRCh38	https://www.encodeproject.org/files/ENCFF293TIJ/@@download/ENCFF293TIJ.bed.gz
ENCFF204SXQ	astrocyte	primary cell	ENCODE	GRCh38	https://www.encodeproject.org/files/ENCFF204SXQ/@@download/ENCFF204SXQ.bed.gz
ENCFF863LXW	GM06990	immortalized cell line	ENCODE	GRCh38	https://www.encodeproject.org/files/ENCFF863LXW/@@download/ENCFF863LXW.bed.gz
ENCFF094ZRB	GM06990	immortalized cell line	ENCODE	GRCh38	https://www.encodeproject.org/files/ENCFF094ZRB/@@download/ENCFF094ZRB.bed.gz
ENCFF948IZD	kidney epithelial cell	primary cell	ENCODE	GRCh38	https://www.encodeproject.org/files/ENCFF948IZD/@@download/ENCFF948IZD.bed.gz
ENCFF895EXH	kidney epithelial cell	primary cell	ENCODE	GRCh38	https://www.encodeproject.org/files/ENCFF895EXH/@@download/ENCFF895EXH.bed.gz
ENCFF955UOT	PC-3	immortalized cell line	ENCODE	hg19	https://www.encodeproject.org/files/ENCFF955UOT/@@download/ENCFF955UOT.bed.gz
ENCFF605ITA	PC-3	immortalized cell line	ENCODE	GRCh38	https://www.encodeproject.org/files/ENCFF605ITA/@@download/ENCFF605ITA.bed.gz
ENCFF902AYI	PC-3	immortalized cell line	ENCODE	GRCh38	https://www.encodeproject.org/files/ENCFF902AYI/@@download/ENCFF902AYI.bed.gz
S00GNV41	lymphocyte of B lineage - CTR - ALL	primary cell	BLUEPRINT	GRCh38	http://ftp.ebi.ac.uk/pub/databases/blueprint/data/homo_sapiens/GRCh38/bone_marrow/pz_287/Acute_Lymphocytic_Leukemia_-_CTR/DNase-Hypersensitivity/NCMLS/S00GNV41.ERX1139714.Dnase.GRCh38.hotspot.peaks.20151104.bed.gz
S00DFM41	lymphocyte of B lineage - CTR - ALL	primary cell	BLUEPRINT	GRCh38	http://ftp.ebi.ac.uk/pub/databases/blueprint/data/homo_sapiens/GRCh38/bone_marrow/pz_294/Acute_Lymphocytic_Leukemia_-_CTR/DNase-Hypersensitivity/NCMLS/S00DFM41.ERX1139711.Dnase.GRCh38.hotspot.peaks.20151104.bed.gz
S00D6341	myeloid cell - AML	primary cell	BLUEPRINT	GRCh38	http://ftp.ebi.ac.uk/pub/databases/blueprint/data/homo_sapiens/GRCh38/bone_marrow/UMCG00001/Acute_Myeloid_Leukemia/DNase-Hypersensitivity/NCMLS/S00D6341.ERX1139716.Dnase.GRCh38.hotspot.peaks.20151104.bed.gz
S00CYP41	myeloid cell - AML	primary cell	BLUEPRINT	GRCh38	http://ftp.ebi.ac.uk/pub/databases/blueprint/data/homo_sapiens/GRCh38/bone_marrow/UMCG00007/Acute_Myeloid_Leukemia/DNase-Hypersensitivity/NCMLS/S00CYP41.ERX1139719.Dnase.GRCh38.hotspot.peaks.20151104.bed.gz
S00D0F41	myeloid cell - AML	primary cell	BLUEPRINT	GRCh38	http://ftp.ebi.ac.uk/pub/databases/blueprint/data/homo_sapiens/GRCh38/bone_marrow/UMCG00011/Acute_Myeloid_Leukemia/DNase-Hypersensitivity/NCMLS/S00D0F41.ERX1139724.Dnase.GRCh38.hotspot.peaks.20151104.bed.gz
S00CXR41	myeloid cell - AML	primary cell	BLUEPRINT	GRCh38	http://ftp.ebi.ac.uk/pub/databases/blueprint/data/homo_sapiens/GRCh38/bone_marrow/UMCG00012/Acute_Myeloid_Leukemia/DNase-Hypersensitivity/NCMLS/S00CXR41.ERX1139725.Dnase.GRCh38.hotspot.peaks.20151104.bed.gz
S013QW43	myeloid cell - AML	primary cell	BLUEPRINT	GRCh38	http://ftp.ebi.ac.uk/pub/databases/blueprint/data/homo_sapiens/GRCh38/bone_marrow/UMCG00013/Acute_Myeloid_Leukemia/DNase-Hypersensitivity/NCMLS/S013QW43.ERX1488588.Dnase.GRCh38.hotspot.peaks.20160615.bed.gz
S013M343	myeloid cell - AML	primary cell	BLUEPRINT	GRCh38	http://ftp.ebi.ac.uk/pub/databases/blueprint/data/homo_sapiens/GRCh38/bone_marrow/UMCG00014/Acute_Myeloid_Leukemia/DNase-Hypersensitivity/NCMLS/S013M343.ERX1488582.Dnase.GRCh38.hotspot.peaks.20160615.bed.gz
S013N143	mononuclear cell of bone marrow - AML	primary cell	BLUEPRINT	GRCh38	http://ftp.ebi.ac.uk/pub/databases/blueprint/data/homo_sapiens/GRCh38/bone_marrow/UMCG00015/Acute_Myeloid_Leukemia/DNase-Hypersensitivity/NCMLS/S013N143.ERX1488583.Dnase.GRCh38.hotspot.peaks.20160615.bed.gz
S005FH41	myeloid cell - AML	primary cell	BLUEPRINT	GRCh38	http://ftp.ebi.ac.uk/pub/databases/blueprint/data/homo_sapiens/GRCh38/bone_marrow/UMCG00017/Acute_Myeloid_Leukemia/DNase-Hypersensitivity/NCMLS/S005FH41.ERX286201.Dnase.GRCh38.hotspot.peaks.20150709.bed.gz
S005EJ41	myeloid cell - AML	primary cell	BLUEPRINT	GRCh38	http://ftp.ebi.ac.uk/pub/databases/blueprint/data/homo_sapiens/GRCh38/bone_marrow/UMCG00018/Acute_Myeloid_Leukemia/DNase-Hypersensitivity/NCMLS/S005EJ41.ERX1139710.Dnase.GRCh38.hotspot.peaks.20151104.bed.gz
S00XXH41	myeloid cell - AML	primary cell	BLUEPRINT	GRCh38	http://ftp.ebi.ac.uk/pub/databases/blueprint/data/homo_sapiens/GRCh38/bone_marrow/UMCG00027/Acute_Myeloid_Leukemia/DNase-Hypersensitivity/NCMLS/S00XXH41.ERX1139728.Dnase.GRCh38.hotspot.peaks.20151104.bed.gz
S00S9B41	myeloid cell - AML	primary cell	BLUEPRINT	GRCh38	http://ftp.ebi.ac.uk/pub/databases/blueprint/data/homo_sapiens/GRCh38/bone_marrow/UMCG00039/Acute_Myeloid_Leukemia/DNase-Hypersensitivity/NCMLS/S00S9B41.ERX1139715.Dnase.GRCh38.hotspot.peaks.20151104.bed.gz
S0074V41	myeloid cell - AML	primary cell	BLUEPRINT	GRCh38	http://ftp.ebi.ac.uk/pub/databases/blueprint/data/homo_sapiens/GRCh38/bone_marrow/UMCG00040/Acute_Myeloid_Leukemia/DNase-Hypersensitivity/NCMLS/S0074V41.ERX1139712.Dnase.GRCh38.hotspot.peaks.20151104.bed.gz
S0075T41	myeloid cell - AML	primary cell	BLUEPRINT	GRCh38	http://ftp.ebi.ac.uk/pub/databases/blueprint/data/homo_sapiens/GRCh38/bone_marrow/UMCG00041/Acute_Myeloid_Leukemia/DNase-Hypersensitivity/NCMLS/S0075T41.ERX1139713.Dnase.GRCh38.hotspot.peaks.20151104.bed.gz
S00S8D41	myeloid cell - AML	primary cell	BLUEPRINT	GRCh38	http://ftp.ebi.ac.uk/pub/databases/blueprint/data/homo_sapiens/GRCh38/bone_marrow/UMCG00042/Acute_Myeloid_Leukemia/DNase-Hypersensitivity/NCMLS/S00S8D41.ERX1139723.Dnase.GRCh38.hotspot.peaks.20151104.bed.gz
S018RA41	myeloid cell - AML	primary cell	BLUEPRINT	GRCh38	http://ftp.ebi.ac.uk/pub/databases/blueprint/data/homo_sapiens/GRCh38/bone_marrow/UMCG00043/Acute_Myeloid_Leukemia/DNase-Hypersensitivity/NCMLS/S018RA41.ERX1139709.Dnase.GRCh38.hotspot.peaks.20151104.bed.gz
C005PS4E	CD14-positive, CD16-negative classical monocyte	primary cell	BLUEPRINT	GRCh38	http://ftp.ebi.ac.uk/pub/databases/blueprint/data/homo_sapiens/GRCh38/cord_blood/C005PS/CD14-positive_CD16-negative_classical_monocyte/DNase-Hypersensitivity/NCMLS/C005PS4E.ERX286202.Dnase.GRCh38.hotspot.peaks.20150709.bed.gz
C0066P44	CD8-positive, alpha-beta T cell	primary cell	BLUEPRINT	GRCh38	http://ftp.ebi.ac.uk/pub/databases/blueprint/data/homo_sapiens/GRCh38/cord_blood/C0066P/CD8-positive_alpha-beta_T_cell/DNase-Hypersensitivity/NCMLS/C0066P44.ERX940626.Dnase.GRCh38.hotspot.peaks.20150709.bed.gz
C006NS46	CD34-negative, CD41-positive, CD42-positive megakaryocyte cell	primary cell	BLUEPRINT	GRCh38	http://ftp.ebi.ac.uk/pub/databases/blueprint/data/homo_sapiens/GRCh38/cord_blood/C006NS/CD34-negative_CD41-positive_CD42-positive_megakaryocyte_cell/DNase-Hypersensitivity/NCMLS/C006NS46.ERX1488584.Dnase.GRCh38.hotspot.peaks.20160615.bed.gz
C006NS47	CD34-negative, CD41-positive, CD42-positive megakaryocyte cell	primary cell	BLUEPRINT	GRCh38	http://ftp.ebi.ac.uk/pub/databases/blueprint/data/homo_sapiens/GRCh38/cord_blood/C006NS/CD34-negative_CD41-positive_CD42-positive_megakaryocyte_cell/DNase-Hypersensitivity/NCMLS/C006NS47.ERX286199.Dnase.GRCh38.hotspot.peaks.20150709.bed.gz
S002R543	erythroblast	primary cell	BLUEPRINT	GRCh38	http://ftp.ebi.ac.uk/pub/databases/blueprint/data/homo_sapiens/GRCh38/cord_blood/S002R5/erythroblast/DNase-Hypersensitivity/NCMLS/S002R543.ERX1488586.Dnase.GRCh38.hotspot.peaks.20160615.bed.gz
S002S343	erythroblast	primary cell	BLUEPRINT	GRCh38	http://ftp.ebi.ac.uk/pub/databases/blueprint/data/homo_sapiens/GRCh38/cord_blood/S002S3/erythroblast/DNase-Hypersensitivity/NCMLS/S002S343.ERX1488559.Dnase.GRCh38.hotspot.peaks.20160615.bed.gz
S004BT43	CD34-negative, CD41-positive, CD42-positive megakaryocyte cell	primary cell	BLUEPRINT	GRCh38	http://ftp.ebi.ac.uk/pub/databases/blueprint/data/homo_sapiens/GRCh38/cord_blood/S004BT/CD34-negative_CD41-positive_CD42-positive_megakaryocyte_cell/DNase-Hypersensitivity/NCMLS/S004BT43.ERX947563.Dnase.GRCh38.hotspot.peaks.20151104.bed.gz
S00XQV43	CD14-positive, CD16-negative classical monocyte	primary cell	BLUEPRINT	GRCh38	http://ftp.ebi.ac.uk/pub/databases/blueprint/data/homo_sapiens/GRCh38/cord_blood/S00XQV/CD14-positive_CD16-negative_classical_monocyte/DNase-Hypersensitivity/NCMLS/S00XQV43.ERX947583.Dnase.GRCh38.hotspot.peaks.20151104.bed.gz
S00YWF43	erythroblast	primary cell	BLUEPRINT	GRCh38	http://ftp.ebi.ac.uk/pub/databases/blueprint/data/homo_sapiens/GRCh38/cord_blood/S00YWF/erythroblast/DNase-Hypersensitivity/NCMLS/S00YWF43.ERX1488565.Dnase.GRCh38.hotspot.peaks.20160615.bed.gz
C0010K46	CD14-positive, CD16-negative classical monocyte	primary cell	BLUEPRINT	GRCh38	http://ftp.ebi.ac.uk/pub/databases/blueprint/data/homo_sapiens/GRCh38/venous_blood/C0010K/CD14-positive_CD16-negative_classical_monocyte/DNase-Hypersensitivity/NCMLS/C0010K46.ERX197156.Dnase.GRCh38.hotspot.peaks.20150709.bed.gz
C0011I43	CD14-positive, CD16-negative classical monocyte	primary cell	BLUEPRINT	GRCh38	http://ftp.ebi.ac.uk/pub/databases/blueprint/data/homo_sapiens/GRCh38/venous_blood/C0011I/CD14-positive_CD16-negative_classical_monocyte/DNase-Hypersensitivity/NCMLS/C0011I43.ERX197155.Dnase.GRCh38.hotspot.peaks.20151104.bed.gz
C001UY46	CD14-positive, CD16-negative classical monocyte	primary cell	BLUEPRINT	GRCh38	http://ftp.ebi.ac.uk/pub/databases/blueprint/data/homo_sapiens/GRCh38/venous_blood/C001UY/CD14-positive_CD16-negative_classical_monocyte/DNase-Hypersensitivity/NCMLS/C001UY46.ERX197158.Dnase.GRCh38.hotspot.peaks.20150709.bed.gz
C004084E	CD14-positive, CD16-negative classical monocyte	primary cell	BLUEPRINT	GRCh38	http://ftp.ebi.ac.uk/pub/databases/blueprint/data/homo_sapiens/GRCh38/venous_blood/C00408/CD14-positive_CD16-negative_classical_monocyte/DNase-Hypersensitivity/NCMLS/C004084E.ERX197157.Dnase.GRCh38.hotspot.peaks.20150709.bed.gz
C005VG45	macrophage	primary cell	BLUEPRINT	GRCh38	http://ftp.ebi.ac.uk/pub/databases/blueprint/data/homo_sapiens/GRCh38/venous_blood/C005VG/macrophage/DNase-Hypersensitivity/NCMLS/C005VG45.ERX286205.Dnase.GRCh38.hotspot.peaks.20150709.bed.gz
C006UE47	macrophage	primary cell	BLUEPRINT	GRCh38	http://ftp.ebi.ac.uk/pub/databases/blueprint/data/homo_sapiens/GRCh38/venous_blood/C006UE/macrophage/DNase-Hypersensitivity/NCMLS/C006UE47.ERX286204.Dnase.GRCh38.hotspot.peaks.20150709.bed.gz
S00CTZ41	macrophage - T=6days B-glucan	primary cell	BLUEPRINT	GRCh38	http://ftp.ebi.ac.uk/pub/databases/blueprint/data/homo_sapiens/GRCh38/venous_blood/N00031318490130/macrophage_-_T_6days_B-glucan/DNase-Hypersensitivity/NCMLS/S00CTZ41.ERX548368.Dnase.GRCh38.hotspot.peaks.20150709.bed.gz
S00CS041	macrophage - T=6days LPS	primary cell	BLUEPRINT	GRCh38	http://ftp.ebi.ac.uk/pub/databases/blueprint/data/homo_sapiens/GRCh38/venous_blood/N00031318490130/macrophage_-_T_6days_LPS/DNase-Hypersensitivity/NCMLS/S00CS041.ERX548367.Dnase.GRCh38.hotspot.peaks.20150709.bed.gz
S00CR241	macrophage - T=6days untreated	primary cell	BLUEPRINT	GRCh38	http://ftp.ebi.ac.uk/pub/databases/blueprint/data/homo_sapiens/GRCh38/venous_blood/N00031318490130/macrophage_-_T_6days_untreated/DNase-Hypersensitivity/NCMLS/S00CR241.ERX548366.Dnase.GRCh38.hotspot.peaks.20150709.bed.gz
S00C0J41	macrophage - T=6days B-glucan	primary cell	BLUEPRINT	GRCh38	http://ftp.ebi.ac.uk/pub/databases/blueprint/data/homo_sapiens/GRCh38/venous_blood/N00031319896021/macrophage_-_T_6days_B-glucan/DNase-Hypersensitivity/NCMLS/S00C0J41.ERX548365.Dnase.GRCh38.hotspot.peaks.20150709.bed.gz
S00BYT41	macrophage - T=6days LPS	primary cell	BLUEPRINT	GRCh38	http://ftp.ebi.ac.uk/pub/databases/blueprint/data/homo_sapiens/GRCh38/venous_blood/N00031319896021/macrophage_-_T_6days_LPS/DNase-Hypersensitivity/NCMLS/S00BYT41.ERX548364.Dnase.GRCh38.hotspot.peaks.20150709.bed.gz
S00BXV41	macrophage - T=6days untreated	primary cell	BLUEPRINT	GRCh38	http://ftp.ebi.ac.uk/pub/databases/blueprint/data/homo_sapiens/GRCh38/venous_blood/N00031319896021/macrophage_-_T_6days_untreated/DNase-Hypersensitivity/NCMLS/S00BXV41.ERX548363.Dnase.GRCh38.hotspot.peaks.20150709.bed.gz
S00EPZ41	monocyte - T=0days	primary cell	BLUEPRINT	GRCh38	http://ftp.ebi.ac.uk/pub/databases/blueprint/data/homo_sapiens/GRCh38/venous_blood/N00031324825721/monocyte_-_T_0days/DNase-Hypersensitivity/NCMLS/S00EPZ41.ERX548369.Dnase.GRCh38.hotspot.peaks.20150709.bed.gz
S00JS941	macrophage - T=6days B-glucan	primary cell	BLUEPRINT	GRCh38	http://ftp.ebi.ac.uk/pub/databases/blueprint/data/homo_sapiens/GRCh38/venous_blood/N00031406634921/macrophage_-_T_6days_B-glucan/DNase-Hypersensitivity/NCMLS/S00JS941.ERX548378.Dnase.GRCh38.hotspot.peaks.20150709.bed.gz
S00JRB41	macrophage - T=6days LPS	primary cell	BLUEPRINT	GRCh38	http://ftp.ebi.ac.uk/pub/databases/blueprint/data/homo_sapiens/GRCh38/venous_blood/N00031406634921/macrophage_-_T_6days_LPS/DNase-Hypersensitivity/NCMLS/S00JRB41.ERX548377.Dnase.GRCh38.hotspot.peaks.20150709.bed.gz
S00JQD41	macrophage - T=6days untreated	primary cell	BLUEPRINT	GRCh38	http://ftp.ebi.ac.uk/pub/databases/blueprint/data/homo_sapiens/GRCh38/venous_blood/N00031406634921/macrophage_-_T_6days_untreated/DNase-Hypersensitivity/NCMLS/S00JQD41.ERX548376.Dnase.GRCh38.hotspot.peaks.20150709.bed.gz
S00JPF41	monocyte - T=0days	primary cell	BLUEPRINT	GRCh38	http://ftp.ebi.ac.uk/pub/databases/blueprint/data/homo_sapiens/GRCh38/venous_blood/N00031406634921/monocyte_-_T_0days/DNase-Hypersensitivity/NCMLS/S00JPF41.ERX548375.Dnase.GRCh38.hotspot.peaks.20150709.bed.gz
S00HTF41	macrophage - T=6days B-glucan	primary cell	BLUEPRINT	GRCh38	http://ftp.ebi.ac.uk/pub/databases/blueprint/data/homo_sapiens/GRCh38/venous_blood/N00031406635321/macrophage_-_T_6days_B-glucan/DNase-Hypersensitivity/NCMLS/S00HTF41.ERX548374.Dnase.GRCh38.hotspot.peaks.20150709.bed.gz
S00HSH41	macrophage - T=6days LPS	primary cell	BLUEPRINT	GRCh38	http://ftp.ebi.ac.uk/pub/databases/blueprint/data/homo_sapiens/GRCh38/venous_blood/N00031406635321/macrophage_-_T_6days_LPS/DNase-Hypersensitivity/NCMLS/S00HSH41.ERX548373.Dnase.GRCh38.hotspot.peaks.20150709.bed.gz
S00HRJ41	macrophage - T=6days untreated	primary cell	BLUEPRINT	GRCh38	http://ftp.ebi.ac.uk/pub/databases/blueprint/data/homo_sapiens/GRCh38/venous_blood/N00031406635321/macrophage_-_T_6days_untreated/DNase-Hypersensitivity/NCMLS/S00HRJ41.ERX548372.Dnase.GRCh38.hotspot.peaks.20150709.bed.gz
S001MJ48	inflammatory macrophage	primary cell	BLUEPRINT	GRCh38	http://ftp.ebi.ac.uk/pub/databases/blueprint/data/homo_sapiens/GRCh38/venous_blood/S001MJ/inflammatory_macrophage/DNase-Hypersensitivity/NCMLS/S001MJ48.ERX286203.Dnase.GRCh38.hotspot.peaks.20150709.bed.gz
S001MJ4A	inflammatory macrophage	primary cell	BLUEPRINT	GRCh38	http://ftp.ebi.ac.uk/pub/databases/blueprint/data/homo_sapiens/GRCh38/venous_blood/S001MJ/inflammatory_macrophage/DNase-Hypersensitivity/NCMLS/S001MJ4A.ERX286200.Dnase.GRCh38.hotspot.peaks.20150709.bed.gz
S001S745	macrophage	primary cell	BLUEPRINT	GRCh38	http://ftp.ebi.ac.uk/pub/databases/blueprint/data/homo_sapiens/GRCh38/venous_blood/S001S7/macrophage/DNase-Hypersensitivity/NCMLS/S001S745.ERX616976.Dnase.GRCh38.hotspot.peaks.20150709.bed.gz
S0022I48	inflammatory macrophage	primary cell	BLUEPRINT	GRCh38	http://ftp.ebi.ac.uk/pub/databases/blueprint/data/homo_sapiens/GRCh38/venous_blood/S0022I/inflammatory_macrophage/DNase-Hypersensitivity/NCMLS/S0022I48.ERX616978.Dnase.GRCh38.hotspot.peaks.20150709.bed.gz
S0022I44	macrophage	primary cell	BLUEPRINT	GRCh38	http://ftp.ebi.ac.uk/pub/databases/blueprint/data/homo_sapiens/GRCh38/venous_blood/S0022I/macrophage/DNase-Hypersensitivity/NCMLS/S0022I44.ERX616977.Dnase.GRCh38.hotspot.peaks.20150709.bed.gz
S008E743	alternatively activated macrophage	primary cell	BLUEPRINT	GRCh38	http://ftp.ebi.ac.uk/pub/databases/blueprint/data/homo_sapiens/GRCh38/venous_blood/S008E7/alternatively_activated_macrophage/DNase-Hypersensitivity/NCMLS/S008E743.ERX947561.Dnase.GRCh38.hotspot.peaks.20151104.bed.gz
S008H143	CD4-positive, alpha-beta T cell	primary cell	BLUEPRINT	GRCh38	http://ftp.ebi.ac.uk/pub/databases/blueprint/data/homo_sapiens/GRCh38/venous_blood/S008H1/CD4-positive_alpha-beta_T_cell/DNase-Hypersensitivity/NCMLS/S008H143.ERX947564.Dnase.GRCh38.hotspot.peaks.20151104.bed.gz
S00EFI43	alternatively activated macrophage	primary cell	BLUEPRINT	GRCh38	http://ftp.ebi.ac.uk/pub/databases/blueprint/data/homo_sapiens/GRCh38/venous_blood/S00EFI/alternatively_activated_macrophage/DNase-Hypersensitivity/NCMLS/S00EFI43.ERX616979.Dnase.GRCh38.hotspot.peaks.20150709.bed.gz
S00T4H43	CD14-positive, CD16-negative classical monocyte	primary cell	BLUEPRINT	GRCh38	http://ftp.ebi.ac.uk/pub/databases/blueprint/data/homo_sapiens/GRCh38/venous_blood/S00T4H/CD14-positive_CD16-negative_classical_monocyte/DNase-Hypersensitivity/NCMLS/S00T4H43.ERX1488570.Dnase.GRCh38.hotspot.peaks.20160615.bed.gz
S00T5F43	CD14-positive, CD16-negative classical monocyte	primary cell	BLUEPRINT	GRCh38	http://ftp.ebi.ac.uk/pub/databases/blueprint/data/homo_sapiens/GRCh38/venous_blood/S00T5F/CD14-positive_CD16-negative_classical_monocyte/DNase-Hypersensitivity/NCMLS/S00T5F43.ERX1488572.Dnase.GRCh38.hotspot.peaks.20160615.bed.gz
S00T6D43	CD14-positive, CD16-negative classical monocyte	primary cell	BLUEPRINT	GRCh38	http://ftp.ebi.ac.uk/pub/databases/blueprint/data/homo_sapiens/GRCh38/venous_blood/S00T6D/CD14-positive_CD16-negative_classical_monocyte/DNase-Hypersensitivity/NCMLS/S00T6D43.ERX1488573.Dnase.GRCh38.hotspot.peaks.20160615.bed.gz
S00TA543	CD14-positive, CD16-negative classical monocyte	primary cell	BLUEPRINT	GRCh38	http://ftp.ebi.ac.uk/pub/databases/blueprint/data/homo_sapiens/GRCh38/venous_blood/S00TA5/CD14-positive_CD16-negative_classical_monocyte/DNase-Hypersensitivity/NCMLS/S00TA543.ERX1488574.Dnase.GRCh38.hotspot.peaks.20160615.bed.gz
S00TT443	CD14-positive, CD16-negative classical monocyte	primary cell	BLUEPRINT	GRCh38	http://ftp.ebi.ac.uk/pub/databases/blueprint/data/homo_sapiens/GRCh38/venous_blood/S00TT4/CD14-positive_CD16-negative_classical_monocyte/DNase-Hypersensitivity/NCMLS/S00TT443.ERX1488571.Dnase.GRCh38.hotspot.peaks.20160615.bed.gz
S00UKI43	CD14-positive, CD16-negative classical monocyte	primary cell	BLUEPRINT	GRCh38	http://ftp.ebi.ac.uk/pub/databases/blueprint/data/homo_sapiens/GRCh38/venous_blood/S00UKI/CD14-positive_CD16-negative_classical_monocyte/DNase-Hypersensitivity/NCMLS/S00UKI43.ERX1488569.Dnase.GRCh38.hotspot.peaks.20160615.bed.gz
S00UME43	CD14-positive, CD16-negative classical monocyte	primary cell	BLUEPRINT	GRCh38	http://ftp.ebi.ac.uk/pub/databases/blueprint/data/homo_sapiens/GRCh38/venous_blood/S00UME/CD14-positive_CD16-negative_classical_monocyte/DNase-Hypersensitivity/NCMLS/S00UME43.ERX1488575.Dnase.GRCh38.hotspot.peaks.20160615.bed.gz
S00YK243	CD14-positive, CD16-negative classical monocyte	primary cell	BLUEPRINT	GRCh38	http://ftp.ebi.ac.uk/pub/databases/blueprint/data/homo_sapiens/GRCh38/venous_blood/S00YK2/CD14-positive_CD16-negative_classical_monocyte/DNase-Hypersensitivity/NCMLS/S00YK243.ERX1488563.Dnase.GRCh38.hotspot.peaks.20160615.bed.gz
S00YRP43	CD14-positive, CD16-negative classical monocyte	primary cell	BLUEPRINT	GRCh38	http://ftp.ebi.ac.uk/pub/databases/blueprint/data/homo_sapiens/GRCh38/venous_blood/S00YRP/CD14-positive_CD16-negative_classical_monocyte/DNase-Hypersensitivity/NCMLS/S00YRP43.ERX1488561.Dnase.GRCh38.hotspot.peaks.20160615.bed.gz
S00YVH43	CD14-positive, CD16-negative classical monocyte	primary cell	BLUEPRINT	GRCh38	http://ftp.ebi.ac.uk/pub/databases/blueprint/data/homo_sapiens/GRCh38/venous_blood/S00YVH/CD14-positive_CD16-negative_classical_monocyte/DNase-Hypersensitivity/NCMLS/S00YVH43.ERX1488560.Dnase.GRCh38.hotspot.peaks.20160615.bed.gz
S0100M43	CD14-positive, CD16-negative classical monocyte	primary cell	BLUEPRINT	GRCh38	http://ftp.ebi.ac.uk/pub/databases/blueprint/data/homo_sapiens/GRCh38/venous_blood/S0100M/CD14-positive_CD16-negative_classical_monocyte/DNase-Hypersensitivity/NCMLS/S0100M43.ERX1488562.Dnase.GRCh38.hotspot.peaks.20160615.bed.gz
S010B043	CD14-positive, CD16-negative classical monocyte	primary cell	BLUEPRINT	GRCh38	http://ftp.ebi.ac.uk/pub/databases/blueprint/data/homo_sapiens/GRCh38/venous_blood/S010B0/CD14-positive_CD16-negative_classical_monocyte/DNase-Hypersensitivity/NCMLS/S010B043.ERX1488568.Dnase.GRCh38.hotspot.peaks.20160615.bed.gz
S010MF43	CD14-positive, CD16-negative classical monocyte	primary cell	BLUEPRINT	GRCh38	http://ftp.ebi.ac.uk/pub/databases/blueprint/data/homo_sapiens/GRCh38/venous_blood/S010MF/CD14-positive_CD16-negative_classical_monocyte/DNase-Hypersensitivity/NCMLS/S010MF43.ERX1488566.Dnase.GRCh38.hotspot.peaks.20160615.bed.gz
S010P943	CD14-positive, CD16-negative classical monocyte	primary cell	BLUEPRINT	GRCh38	http://ftp.ebi.ac.uk/pub/databases/blueprint/data/homo_sapiens/GRCh38/venous_blood/S010P9/CD14-positive_CD16-negative_classical_monocyte/DNase-Hypersensitivity/NCMLS/S010P943.ERX1488567.Dnase.GRCh38.hotspot.peaks.20160615.bed.gz
S010VY43	CD14-positive, CD16-negative classical monocyte	primary cell	BLUEPRINT	GRCh38	http://ftp.ebi.ac.uk/pub/databases/blueprint/data/homo_sapiens/GRCh38/venous_blood/S010VY/CD14-positive_CD16-negative_classical_monocyte/DNase-Hypersensitivity/NCMLS/S010VY43.ERX1488564.Dnase.GRCh38.hotspot.peaks.20160615.bed.gz
S0123843	CD14-positive, CD16-negative classical monocyte	primary cell	BLUEPRINT	GRCh38	http://ftp.ebi.ac.uk/pub/databases/blueprint/data/homo_sapiens/GRCh38/venous_blood/S01238/CD14-positive_CD16-negative_classical_monocyte/DNase-Hypersensitivity/NCMLS/S0123843.ERX1488579.Dnase.GRCh38.hotspot.peaks.20160615.bed.gz
S0124643	CD14-positive, CD16-negative classical monocyte	primary cell	BLUEPRINT	GRCh38	http://ftp.ebi.ac.uk/pub/databases/blueprint/data/homo_sapiens/GRCh38/venous_blood/S01246/CD14-positive_CD16-negative_classical_monocyte/DNase-Hypersensitivity/NCMLS/S0124643.ERX1488590.Dnase.GRCh38.hotspot.peaks.20160615.bed.gz
S0130A43	CD14-positive, CD16-negative classical monocyte	primary cell	BLUEPRINT	GRCh38	http://ftp.ebi.ac.uk/pub/databases/blueprint/data/homo_sapiens/GRCh38/venous_blood/S0130A/CD14-positive_CD16-negative_classical_monocyte/DNase-Hypersensitivity/NCMLS/S0130A43.ERX1488578.Dnase.GRCh38.hotspot.peaks.20160615.bed.gz
S0134243	CD14-positive, CD16-negative classical monocyte	primary cell	BLUEPRINT	GRCh38	http://ftp.ebi.ac.uk/pub/databases/blueprint/data/homo_sapiens/GRCh38/venous_blood/S01342/CD14-positive_CD16-negative_classical_monocyte/DNase-Hypersensitivity/NCMLS/S0134243.ERX1488576.Dnase.GRCh38.hotspot.peaks.20160615.bed.gz
S0137X43	CD14-positive, CD16-negative classical monocyte	primary cell	BLUEPRINT	GRCh38	http://ftp.ebi.ac.uk/pub/databases/blueprint/data/homo_sapiens/GRCh38/venous_blood/S0137X/CD14-positive_CD16-negative_classical_monocyte/DNase-Hypersensitivity/NCMLS/S0137X43.ERX1488581.Dnase.GRCh38.hotspot.peaks.20160615.bed.gz
S013CN43	CD14-positive, CD16-negative classical monocyte	primary cell	BLUEPRINT	GRCh38	http://ftp.ebi.ac.uk/pub/databases/blueprint/data/homo_sapiens/GRCh38/venous_blood/S013CN/CD14-positive_CD16-negative_classical_monocyte/DNase-Hypersensitivity/NCMLS/S013CN43.ERX1488577.Dnase.GRCh38.hotspot.peaks.20160615.bed.gz
S013DL43	CD14-positive, CD16-negative classical monocyte	primary cell	BLUEPRINT	GRCh38	http://ftp.ebi.ac.uk/pub/databases/blueprint/data/homo_sapiens/GRCh38/venous_blood/S013DL/CD14-positive_CD16-negative_classical_monocyte/DNase-Hypersensitivity/NCMLS/S013DL43.ERX1488580.Dnase.GRCh38.hotspot.peaks.20160615.bed.gz
S01BP241	myeloid cell - AML	primary cell	BLUEPRINT	GRCh38	http://ftp.ebi.ac.uk/pub/databases/blueprint/data/homo_sapiens/GRCh38/venous_blood/S01BP2/Acute_Myeloid_Leukemia/DNase-Hypersensitivity/NCMLS/S01BP241.ERX1488593.Dnase.GRCh38.hotspot.peaks.20160615.bed.gz
S01BSX41	myeloid cell - AML	primary cell	BLUEPRINT	GRCh38	http://ftp.ebi.ac.uk/pub/databases/blueprint/data/homo_sapiens/GRCh38/venous_blood/S01BSX/Acute_Myeloid_Leukemia/DNase-Hypersensitivity/NCMLS/S01BSX41.ERX1488594.Dnase.GRCh38.hotspot.peaks.20160615.bed.gz
S01BTV41	myeloid cell - AML	primary cell	BLUEPRINT	GRCh38	http://ftp.ebi.ac.uk/pub/databases/blueprint/data/homo_sapiens/GRCh38/venous_blood/S01BTV/Acute_Myeloid_Leukemia/DNase-Hypersensitivity/NCMLS/S01BTV41.ERX1488591.Dnase.GRCh38.hotspot.peaks.20160615.bed.gz
S01BVR41	myeloid cell - AML	primary cell	BLUEPRINT	GRCh38	http://ftp.ebi.ac.uk/pub/databases/blueprint/data/homo_sapiens/GRCh38/venous_blood/S01BVR/Acute_Myeloid_Leukemia/DNase-Hypersensitivity/NCMLS/S01BVR41.ERX1488592.Dnase.GRCh38.hotspot.peaks.20160615.bed.gz
S00D1D41	myeloid cell - AML	primary cell	BLUEPRINT	GRCh38	http://ftp.ebi.ac.uk/pub/databases/blueprint/data/homo_sapiens/GRCh38/venous_blood/UMCG00002/Acute_Myeloid_Leukemia/DNase-Hypersensitivity/NCMLS/S00D1D41.ERX1139717.Dnase.GRCh38.hotspot.peaks.20151104.bed.gz
S00CWT41	myeloid cell - AML	primary cell	BLUEPRINT	GRCh38	http://ftp.ebi.ac.uk/pub/databases/blueprint/data/homo_sapiens/GRCh38/venous_blood/UMCG00003/Acute_Myeloid_Leukemia/DNase-Hypersensitivity/NCMLS/S00CWT41.ERX1139720.Dnase.GRCh38.hotspot.peaks.20151104.bed.gz
S00D4741	myeloid cell - AML	primary cell	BLUEPRINT	GRCh38	http://ftp.ebi.ac.uk/pub/databases/blueprint/data/homo_sapiens/GRCh38/venous_blood/UMCG00004/Acute_Myeloid_Leukemia/DNase-Hypersensitivity/NCMLS/S00D4741.ERX1139718.Dnase.GRCh38.hotspot.peaks.20151104.bed.gz
S00D5541	myeloid cell - AML	primary cell	BLUEPRINT	GRCh38	http://ftp.ebi.ac.uk/pub/databases/blueprint/data/homo_sapiens/GRCh38/venous_blood/UMCG00006/Acute_Myeloid_Leukemia/DNase-Hypersensitivity/NCMLS/S00D5541.ERX1139721.Dnase.GRCh38.hotspot.peaks.20151104.bed.gz
S00D3941	myeloid cell - AML	primary cell	BLUEPRINT	GRCh38	http://ftp.ebi.ac.uk/pub/databases/blueprint/data/homo_sapiens/GRCh38/venous_blood/UMCG00008/Acute_Myeloid_Leukemia/DNase-Hypersensitivity/NCMLS/S00D3941.ERX1139722.Dnase.GRCh38.hotspot.peaks.20151104.bed.gz
S013SS43	myeloid cell - AML	primary cell	BLUEPRINT	GRCh38	http://ftp.ebi.ac.uk/pub/databases/blueprint/data/homo_sapiens/GRCh38/venous_blood/UMCG00009/Acute_Myeloid_Leukemia/DNase-Hypersensitivity/NCMLS/S013SS43.ERX1488589.Dnase.GRCh38.hotspot.peaks.20160615.bed.gz
S013RU43	peripheral blood mononuclear cell - AML	primary cell	BLUEPRINT	GRCh38	http://ftp.ebi.ac.uk/pub/databases/blueprint/data/homo_sapiens/GRCh38/venous_blood/UMCG00010/Acute_Myeloid_Leukemia/DNase-Hypersensitivity/NCMLS/S013RU43.ERX1488585.Dnase.GRCh38.hotspot.peaks.20160615.bed.gz
S013PY43	myeloid cell - AML	primary cell	BLUEPRINT	GRCh38	http://ftp.ebi.ac.uk/pub/databases/blueprint/data/homo_sapiens/GRCh38/venous_blood/UMCG00016/Acute_Myeloid_Leukemia/DNase-Hypersensitivity/NCMLS/S013PY43.ERX1488587.Dnase.GRCh38.hotspot.peaks.20160615.bed.gz
S00Y1341	myeloid cell - AML	primary cell	BLUEPRINT	GRCh38	http://ftp.ebi.ac.uk/pub/databases/blueprint/data/homo_sapiens/GRCh38/venous_blood/UMCG00019/Acute_Myeloid_Leukemia/DNase-Hypersensitivity/NCMLS/S00Y1341.ERX1139730.Dnase.GRCh38.hotspot.peaks.20151104.bed.gz
S00Y4Y41	myeloid cell - AML	primary cell	BLUEPRINT	GRCh38	http://ftp.ebi.ac.uk/pub/databases/blueprint/data/homo_sapiens/GRCh38/venous_blood/UMCG00021/Acute_Myeloid_Leukemia/DNase-Hypersensitivity/NCMLS/S00Y4Y41.ERX1139735.Dnase.GRCh38.hotspot.peaks.20151104.bed.gz
S00Y0541	myeloid cell - AML	primary cell	BLUEPRINT	GRCh38	http://ftp.ebi.ac.uk/pub/databases/blueprint/data/homo_sapiens/GRCh38/venous_blood/UMCG00023/Acute_Myeloid_Leukemia/DNase-Hypersensitivity/NCMLS/S00Y0541.ERX1139729.Dnase.GRCh38.hotspot.peaks.20151104.bed.gz
S00XUN41	myeloid cell - AML	primary cell	BLUEPRINT	GRCh38	http://ftp.ebi.ac.uk/pub/databases/blueprint/data/homo_sapiens/GRCh38/venous_blood/UMCG00024/Acute_Myeloid_Leukemia/DNase-Hypersensitivity/NCMLS/S00XUN41.ERX1139727.Dnase.GRCh38.hotspot.peaks.20151104.bed.gz
S00XVL41	peripheral blood mononuclear cell - AML	primary cell	BLUEPRINT	GRCh38	http://ftp.ebi.ac.uk/pub/databases/blueprint/data/homo_sapiens/GRCh38/venous_blood/UMCG00025/Acute_Myeloid_Leukemia/DNase-Hypersensitivity/NCMLS/S00XVL41.ERX1139732.Dnase.GRCh38.hotspot.peaks.20151104.bed.gz
S00XWJ41	myeloid cell - AML	primary cell	BLUEPRINT	GRCh38	http://ftp.ebi.ac.uk/pub/databases/blueprint/data/homo_sapiens/GRCh38/venous_blood/UMCG00026/Acute_Myeloid_Leukemia/DNase-Hypersensitivity/NCMLS/S00XWJ41.ERX1139733.Dnase.GRCh38.hotspot.peaks.20151104.bed.gz
S00Y6U41	myeloid cell - AML	primary cell	BLUEPRINT	GRCh38	http://ftp.ebi.ac.uk/pub/databases/blueprint/data/homo_sapiens/GRCh38/venous_blood/UMCG00028/Acute_Myeloid_Leukemia/DNase-Hypersensitivity/NCMLS/S00Y6U41.ERX1139737.Dnase.GRCh38.hotspot.peaks.20151104.bed.gz
S00XYF41	myeloid cell - AML	primary cell	BLUEPRINT	GRCh38	http://ftp.ebi.ac.uk/pub/databases/blueprint/data/homo_sapiens/GRCh38/venous_blood/UMCG00029/Acute_Myeloid_Leukemia/DNase-Hypersensitivity/NCMLS/S00XYF41.ERX1139734.Dnase.GRCh38.hotspot.peaks.20151104.bed.gz
S00Y5W41	myeloid cell - AML	primary cell	BLUEPRINT	GRCh38	http://ftp.ebi.ac.uk/pub/databases/blueprint/data/homo_sapiens/GRCh38/venous_blood/UMCG00031/Acute_Myeloid_Leukemia/DNase-Hypersensitivity/NCMLS/S00Y5W41.ERX1139736.Dnase.GRCh38.hotspot.peaks.20151104.bed.gz
